# Supplementary material for: Transcriptomic analysis of phage-mammalian cell interaction reveals diverse phage immunobarcodes
Source: iScience. 2025 Sep 5;28(10):113513. doi: 10.1016/j.isci.2025.113513 (PMC12495068; doi:10.1016/j.isci.2025.113513)
Supplement: Table S4. DEGs in A549 cells treated with phage CK01, CK02, CK10, CK11, CK12, and CK21 for 12 h, related to Figure 3A [file mmc2.xlsx]

## Sheet: Sheet1
Table S4. DEGs in A549 cells following treatment with phage, related to Figure 3A and 4A
CK01 Up-regulated	log2FoldChange		CK02 Up-regulated	log2FoldChange		CK10 Up-regulated	log2FoldChange		CK11 Up-regulated	log2FoldChange	e	CK12 Up-regulated	log2FoldChange		CK21 Up-regulated	log2FoldChange
PER1	1.93995		PER1	1.84926		PER1	2.04599		PER1	2.05837		PER1	2.20393		CYP1B1	1.40444
CYP1A1	2.98607		TIPARP	1.31046		TIPARP	1.21706		AHRR	1.64693		CYP1B1	1.42196		PER1	1.97874
TIPARP	1.21771		FKBP5	1.24718		FKBP5	1.17287		CYP1A1	2.97314		TIPARP	1.41356		TIPARP	1.35885
FKBP5	1.1668		AHRR	1.5297		KLF9	1.78195		CYP1B1	1.07795		FKBP5	1.21023		FKBP5	1.15697
KLF9	1.63484		KLF9	1.89855		AHRR	1.41341		TIPARP	1.15539		KLF9	1.61923		CYP1A1	2.87189
AHRR	1.30426		CYP1B1	1.27932		CYP1B1	1.29101		FKBP5	1.04045		AHRR	1.29926		AHRR	1.37959
CYP1B1	1.31239		IGFBP1	1.21511		CYP1A1	2.58264		KLF9	1.48044		CYP1A1	2.37582		KLF9	1.48876
CAVIN2	1.07167		CYP1A1	2.75		TXNDC5	2.04558		SCNN1A	1.04554		CEBPD	1.24062		HES7	1.05677
TOX3	1.1932		CORO2A	1.34507		CEBPD	1.08155		CAVIN2	1.10115		CAVIN2	1.03418		BMF	1.47935
CORO2A	1.06222		DBP	1.08738		CORO2A	1.13604		CEBPD	1.07186		BMF	1.40094		CEBPD	1.06785
RASSF4	1.02084		TTLL6	1.48752		TMEM238	1.36509		BMF	1.5188		TMPRSS9	1.37302		MCF2L	1.16773
CEACAM16	2.46073		MCF2L	1.47773		HLF	1.62836		CORO2A	1.22539		VIPR1	1.5494		CST7	2.99633
HOXA11	2.15347		BMF	1.38033		BMF	1.08579		FRAT1	1.08166		PXMP2	1.78832		BBS1	1.7549
ANK3	1.80782		PLEKHG6	1.00746		SMIM38	4.50297		SEMA6C	1.13461		IQCN	1.12458		IQCN	1.06005
GBP4	2.76016		IFIH1	1.21032		PDXP	1.21504		VIPR1	1.68265		ADAM20	3.96412		FAM53A	1.07055
IL1R2	1.66626		VIPR1	1.63502		SHISA8	2.24226		TMEM238	1.29062		TCF24	2.72646		VIPR1	1.20339
BBS1	1.09832		GRIN2C	1.32801		F8A2	2.20251		CDKL2	1.03506		CCT6B	1.1578		IKZF2	3.66674
CCT6B	2.21265		CALML6	2.26735		LCA5L	1.09816		MCF2L	1.51469		MCF2L	1.00439		STPG3	4.17632
F8A2	2.42053		NR2E3	1.40386		HOXA11	2.2171		TTLL6	1.19723		BBS1	1.81536		CAPS	1.02239
TCN1	1.14258		HRNR	1.1775		FMO5	1.19656		TMPRSS9	1.18415		FRG2	4.50155		VILL	2.54803
KLRG2	3.92402		RASL10B	2.82601		BBS1	1.71641		YPEL1	2.16141		ABHD14A	1.05011		TMPRSS9	1.21364
SMIM38	1.22316		ELANE	2.74129		AC021087.5	1.71417		IFITM10	1.03503		KIF4B	2.03301		CNTD2	1.78777
IFIH1	1.94111		BBS1	1.74467		HAPLN2	2.97695		PXMP2	1.74321		TMEM238	1.08568		ADAM20	4.58601
CNTD2	1.06401		CCT6B	1.18683		UGT2B28	2.96825		TXNDC5	1.41973		SHISA7	2.28789		IL1R2	4.74154
TMEM238	1.71573		TMEM178A	1.67137		KLHL31	1.14426		MAP1LC3B2	1.17392		GIPC3	1.97056		AL358113.1	1.7168
STAC2	1.09498		MAPK10	1.06499		PLCB1	1.52784		C6orf132	1.03017		NCMAP	1.81006		SHISA8	1.71621
CARMIL3	2.53879		SCART1	1.2461		RASL10B	2.54167		ELANE	2.63409		CD226	1.16996		KLHL3	1.11049
SHANK1	3.26162		CEACAM7	3.27241		VILL	2.8359		MPZ	3.29711		SCIN	1.19971		TMSB15B	1.99178
IKZF2	1.21914		ANK3	1.90478		IQCN	1.39093		PNCK	3.43286		RASL10B	2.31156		SLC44A5	1.83897
MCF2L	2.63502		FBXL22	2.12129		TMPRSS9	1.05719		BBS1	1.65499		GPS2	1.71915		PERCC1	1.75203
HAPLN2	2.50301		KLHL3	1.02357		TSSK3	2.55048		CARMIL3	1.20186		SHISA8	2.03119		TEPP	4.65204
C4orf19	3.30618		TNFRSF13C	1.06238		TCN1	2.37938		TNFRSF13C	1.12113		CFAP57	1.43345		PLSCR2	3.97165
TMEM89	1.02853		YBX2	1.59157		IKZF2	3.41426		VILL	2.4916		OXCT2	1.28461		GLYATL1	3.64069
CTBS	1.12859		CARMIL3	1.01178		CHL1	4.04908		CFAP57	1.61916		H2BE1	2.87323		HOXA11	1.79438
TRIM74	3.50812		SRGAP3	1.41622		LYPD5	4.15449		KLK14	1.74709		RSPH10B	4.7282		C4orf47	3.78017
NEXMIF	2.20912		RASGRP2	1.05614		MCF2L	1.09015		ACE	3.89893		CCDC81	1.3074		PCDHA2	2.19892
INO80B	1.25117		YPEL1	1.72394		KLKB1	4.70217		KLHDC1	1.01987					PROX2	1.1186
ANKDD1B	1.50784		CMYA5	2.31691		SPRN	1.34212		PYGM	1.679		CK12 Down-regulated	log2FoldChange
GAD1	2.7735		HAPLN2	2.73573		ANK3	1.62711		GIPC3	1.96429		IL11	-1.77073		CK21 Down-regulated	log2FoldChange
MX2	1.6748		FHAD1	1.36989		RGS5	1.29641		AC021087.5	1.52244		SOX9	-1.4747		IL11	-1.43334
DACT1	2.36519		HLF	1.04101		CMYA5	2.26676		TUSC1	1.08443		ID4	-1.34067		SOX9	-1.30774
MSH4	1.64322		ARTN	1.05637		VIPR1	1.13153		SMIM38	3.79366		STC1	-1.2013		STC1	-1.21774
NCMAP	3.50793		SLC16A8	1.08751		HIGD1B	1.17798		CDRT15	1.23659		TRAF1	-1.14942		ID4	-1.33005
			SHISA8	1.67086		ITGAL	1.78464		CYP2W1	1.02678		CORO2B	-1.18749		TRAF1	-1.04276
CK01 Down-regulated	log2FoldChange		TSSK3	2.37999		DEPP1	1.36112		CLDN7	1.63414		MYOCD	-1.60883		PLXNA2	-1.23474
IL11	-1.5392		PSG1	2.17925		SLC25A27	1.87576		AC007325.4	1.2733		SOX8	-1.1546		MYOCD	-1.23687
FST	-1.02855		CASP1	1.62837		ALPG	4.90947		SLC16A8	1.05716		DMRTA1	-1.02729		AAMDC	-1.30634
SOX9	-1.0269		SGSM1	1.05662		ADAM20	4.82178		GLRA3	3.16606		CHST1	-1.6944		CA9	-3.98679
ID4	-1.03869		CHL1	3.68958		FRG2	4.5377		ST14	2.23293		LRRC15	-4.61635		PACSIN1	-3.05272
STC1	-1.01495		PLCB1	1.34139		WNT11	1.31547		CEACAM7	2.56569		CGB8	-1.65769		PPFIA4	-1.56165
MYOCD	-1.39197		CNTD2	1.65692		PCDHGB3	1.08655		C5AR2	1.34859		IL7R	-1.04614		GNG5	-1.25975
CGB8	-1.58927		PCDHA7	2.6413		SLC44A5	1.85813		LCNL1	4.54371		KANK4	-1.70865		SLC44A4	-2.39306
PCDH1	-1.64422		NPPA	2.45149		SLC16A8	1.03337		PLPPR1	4.10632		EPHB3	-1.27228		CHST1	-1.277
FOSB	-1.12061		TCN1	2.18554		H4C4	2.16698		LCN15	3.90854		KCNMB4	-3.71335		DDN	-1.31157
MDFI	-2.60684		RORC	1.93711		CST7	2.42913		IL1R2	4.74571		SLC44A4	-2.38839		FAM131B	-1.19813
GNG5	-1.16583		CFHR3	1.39747		WDR86	1.40239		PRPH	2.28176		ZFP92	-1.42447		MUC16	-1.16975
AC007906.2	-1.06356		FRG2	3.99318		COL10A1	4.70215		LMO2	1.8336		WDR38	-3.50262		ADGRD1	-1.47257
MMP25	-1.27629		P2RY4	3.74092					KRTAP4-1	1.50787		NOTUM	-1.2804		CCDC151	-1.67969
AMHR2	-1.13423		HOXA11	1.8058		CK10 Down-regulated	log2FoldChange					ZGLP1	-1.6773		ADCY5	-1.0959
IL7	-1.81526		SLC44A5	1.82319		IL11	-1.93127		CK11Down-regulated	log2FoldChange		ANKLE1	-1.00159		PCDH10	-1.19932
NOTUM	-1.02037		MMP11	2.53107		SOX9	-1.46606		IL11	-2.09769		UTY	-3.23606		ASIC2	-2.09536
CAMKV	-1.02821		ITGB7	1.90691		STC1	-1.12936		SOX9	-1.64462		TMCC3	-3.17896		CPLX1	-1.39484
ACKR4	-1.56042		ACTN3	3.91289		ID4	-1.00245		ID4	-1.40246		CAMKV	-1.09453		NNAT	-1.18879
LTB	-1.15499		ADH6	1.34485		SOX8	-1.25891		SOX8	-1.46466		SLCO1C1	-1.33783		ACOX2	-1.21431
DLL1	-1.93294		CPNE9	3.82159		KANK4	-2.39693		MYOCD	-2.06311		FOXS1	-3.95419		KRT17	-2.32666
PPFIA4	-1.04677					MYOCD	-1.44788		DCLK1	-1.30198		ARHGEF38	-2.83193		FAM83B	-1.41534
DRAXIN	-2.17599		CK02 Down-regulated	log2FoldChange		CGB8	-1.89551		TNFAIP6	-1.53409		ULBP2	-1.05872		OASL	-1.27339
TMCC3	-2.64325		IL11	-2.06496		ACAP1	-1.10305		PGM2L1	-1.00954		AC013394.1	-2.31862		MYO7B	-2.74657
SLC44A4	-1.65088		SOX9	-1.80164		KCNJ6	-2.41256		SYTL5	-3.45462		HTR7	-2.78079		MGAM	-1.20259
ANKRD22	-1.3933		ID4	-1.53141		COX6B2	-2.74288		TSPAN18	-1.11108		CALHM5	-2.68488		LBP	-1.22579
WDR38	-2.38391		GEM	-1.10603		MDFI	-2.95026		NOTUM	-1.78405		PPFIA4	-1.07636		SPAG8	-1.22505
			SOX8	-1.65046		ULBP2	-1.26975		IRF8	-1.64104		SMAD9	-1.23061		C9orf152	-1.34206
			MYOCD	-1.70875		TMOD1	-1.05844		IL7R	-1.09829		H3C3	-2.13611		GSTM2	-1.40148
			CHST1	-1.90647		FOSB	-1.16121		KANK4	-1.82272		NME9	-1.20817		CGB5	-2.48981
			TSPAN18	-1.12731		TNFAIP8L3	-1.89938		CALHM5	-4.90296		AKAP3	-2.23127		C8orf88	-1.12618
			KANK4	-2.01836		MYH15	-1.12895		NME9	-1.94894		INHBA	-1.39035		RPL3L	-1.61104
			FOSB	-1.31507		RET	-1.19638		CHST1	-1.42611		SERPINA5	-3.74765		CABCOCO1	-2.99986
			INHBA	-2.31059		CCDC102B	-1.8229		EVI2B	-4.20271		DRAXIN	-2.0586		CCL5	-1.09021
			AMHR2	-1.47118		BTG4	-4.02406		CAMKV	-1.39388		PRSS35	-1.21959		RNF144B	-1.57556
			SYTL5	-2.32028		CBR3	-1.42858		KBTBD8	-1.07788		BEX4	-2.00134		BLK	-3.97657
			TNFAIP6	-1.04369		CGB5	-2.34399		DDN	-1.33774		ARHGDIG	-1.27266		AMHR2	-1.00678
			CAMK1	-1.00961		NOTUM	-1.04333		FRMPD3	-2.34925					TSPEAR	-1.95572
			IRF8	-1.18305		TP53AIP1	-3.83304		MYO7B	-3.21686					TRPV2	-1.66694
			MYH15	-1.07979		C1QTNF4	-3.92543		HAL	-2.62604					SLC52A3	-2.28833
			NOTUM	-1.07021		PDGFRA	-2.26285		PDGFRA	-2.54713					ISM2	-1.0862
			PLXNA4	-1.71276		TMCC3	-2.92371		COL13A1	-1.00329						-2.129
			KCNMB4	-2.46112		LNX1	-1.52554		KLHL13	-1.97586
			MYO7B	-2.75543		SPINT1	-1.70765		OASL	-1.47511
			WDR63	-2.09768		ZNF474	-1.60738		ANKRD30A	-1.16744
			CGB5	-2.45845		TMEM74	-2.56329		FAM186A	-3.75918
			TMCC3	-2.94648		AKAP3	-2.33329		CADPS2	-2.96366
			ZNF221	-1.33005		H4C5	-1.52775		NTSR1	-1.85585
									NFκB	-1.44584
			AP006333.1	-1.13626		SLC44A4	-1.59797		BLK	-4.61284
			DRAXIN	-2.10121		CSF2	-1.06547		MMP25	-1.0737
			LECT2	-3.78575		MMP10	-3.69262		CCNI2	-3.60724
			TNFSF15	-1.04314		MYO7B	-2.1896		S1PR4	-3.59788
			CGB8	-1.035					KCNMB4	-2.0808
