# Supplementary material for: Transcriptomic analysis of phage-mammalian cell interaction reveals diverse phage immunobarcodes
Source: iScience. 2025 Sep 5;28(10):113513. doi: 10.1016/j.isci.2025.113513 (PMC12495068; doi:10.1016/j.isci.2025.113513)
Supplement: Table S5. DEGs in RAW264.7 cells treated with phage CK02 for 6 and 24 h, related to Figure 3B [file mmc3.xlsx]

## Sheet: Sheet1
Table S5: DEGs in RAW264.7 cells treated with phage CK02 for 6 and 24 h, related to Figure 3B
6 h			24 h
gene_name	log2FoldChange		gene_name	log2FoldChange
Fosb	-2.43113		Plk2	1.00664
Rhob	-1.59007		Sdc3	1.08875
Klf2	-1.66747		Gas6	-1.33365
-	1.98218		Il7r	1.10603
H2bc8	-3.40923		Zbp1	1.54182
Socs3	1.01921		Gm43800	-1.41307
Gm43361	-2.31145		2210408F21Rik	-1.11665
-	-1.30363		Apol9b	1.01469
Gm17024	-1.28586		Ifit3	1.11624
Gm19719	-2.15832		-	1.0105
Snhg12	-1.12833		Mx1	1.59986
Klf11	-1.20349		Cd69	1.0817
Abhd18	3.36167		Gm48135	-1.99923
Gm22571	-1.13282		BC030343	-1.49895
Fndc8	2.23122		Gm13091	-1.62072
Chrna2	2.14995		-	-3.69463
Gm37488	-1.80391		Tnfrsf9	1.21992
Hspa1b	1.26701		Cbfa2t3	-1.0408
Ptp4a1	-1.95321		-	2.39127
Gm44686	-1.57115		2810030D12Rik	-1.39792
Gm23136	-1.2397		Gm49260	-5.73966
Gm45477	-2.62434		Mtss2	-1.32465
Gm28229	1.41081		A930001C03Rik	-1.76388
Gm6254	-1.00931		Gm37696	-1.21362
F630028O10Rik	1.35993		Gm30873	5.60349
Dmwd	1.35445		Ranbp3l	-1.45871
Gm14794	1.98955		Snrnp40	-2.40124
Gm43360	-2.03535		Abhd18	1.54071
Ubap1l	1.42967		Gm13270	-1.24693
9930017N22Rik	-1.40659		4933426B08Rik	1.37889
Txnrd2	2.4887		Stambp-ps1	-1.81748
Il17c	2.76683		Lamc2	1.95531
Gm3081	-5.83406		Gm7666	1.06289
Amotl2	1.49355		Mturn	-1.36034
Gm17875	4.00532		Myc	1.54627
-	1.13505		Dmpk	5.42999
Gm23639	-1.85763		Adm	2.59998
-	-3.91126		9630028I04Rik	-3.51581
Gm17494	-1.71363		-	-3.25621
Mfap1b	1.04582		Kcnn3	-5.33844
Cgnl1	-1.20369		-	-2.97588
Pdk2	1.16252		-	-2.04456
Gm18388	-4.80789		Arnt2	1.94509
Pirb	-1.23257		-	5.29549
5430437J10Rik	-1.31948		Mcoln3	-1.58787
Ccdc189	-1.57162		Gm50270	-3.45773
H1f5	-2.64989		C1rl	1.70277
Gm42763	-3.44379		Gm40477	2.34343
AF357399	-1.1673		Gm6402	-1.68834
Camsap3	4.69239		Cryzl2	-5.16119
-	2.33237		Gm17705	-2.06597
-	1.80169		Lrrc75aos2	-3.27499
Ccdc74a	1.18198		2510017J16Rik	-1.24002
Lims2	1.49035		Itgb3bp	1.41245
Srp54a	-1.30987		Gm6225	-1.21838
-	-1.21483		Dnm3	-4.02883
Ryr3	-5.26125		Rab15	-1.05989
Gm27898	-2.4124		Gm16046	-4.6845
Rnu73b	-1.14608		Timp2	-1.41789
Gm47147	-2.25444		Apod	1.82212
Gm44545	1.88308		Gm19219	-4.99769
BB014433	5.12347		Gm12971	4.57222
-	-1.64703		-	1.42797
Vamp8	-1.64303		Sash3	-1.05597
Gm11007	-2.55307		-	1.38456
Gm42658	-1.12943		Gm44752	-2.11652
Id1	1.35291		-	-6.18832
4930565N06Rik	-1.11055		Gm4767	-3.19382
Gm22771	-1.73386		Gm13844	-2.77514
Gm23094	5.08989		5430437J10Rik	1.31797
Hmgn2	-1.22824		Ifit1bl2	1.07398
Magi3	1.01821		Gm43332	-1.86516
Gm11221	-1.09494		Tiaf2	-2.47192
C730045M19Rik	-5.1469		Lif	4.98173
Gm43658	-4.0084		Mgat4f	-1.07289
Gpr34	-1.61634		Gfi1	-1.54392
Ggt5	5.23799		Gm36972	-4.89993
Gm13212	-1.77724		Gm16316	-1.78356
Snord17	-1.12363		Patj	-2.73174
Gm45222	-1.0415		Gm10463	-1.95152
Akap5	1.13724		Gm24330	-4.35208
Gm27006	-2.35336		Gm48786	-1.51148
Gm46447	2.63122		Myom3	-2.7326
Gm42728	-4.01532		Scml4	-1.61929
-	-1.15227		Vmn1r32	-2.93046
Clec4n	-1.03328		Gm10516	-1.67703
Map3k19	-5.37065		Gm23657	-4.85791
Gm22146	-5.1422		Gm10847	-2.88601
Gm22200	-1.85355		Tmem229b-ps	-3.21955
Gm37553	-2.5868		-	1.39283
Gm37642	-2.3811		Ptpn14	1.26109
Gm26165	-1.42679		Gm24379	-2.75406
Nexn	1.84425		Gbp5	1.4872
Gm34767	-5.05426		4930596I21Rik	2.96423
Gm47879	-1.66993		BC048559	-4.90216
P2rx2	2.48579		-	1.0924
Gm15547	-2.85688		Gm13369	-1.31198
AI661453	1.33211		AC122821.1	-4.82813
-	-2.08877		Gm44041	4.78494
Gm26394	-1.36608		-	-4
1700025N23Rik	-5.09695		Gm37844	-1.16727
H1f4	-2.55636		Scx	-1.19669
Gm5244	-2.79288		Gm37909	-4.79946
Gm48048	-2.72977		Pitpnm3	-2.41647
Gm43372	4.80255		Gm45212	-1.95472
Gm35876	-2.68184		Lyzl4	-3.69648
Gm43775	-2.03533		Gm43984	2.18194
Adam1a	1.08131		Mir763	-1.76414
B230398E01Rik	-3.96246		Gm42560	-4.77639
Camk2b	2.99205		Neurl1a	3.328
Gm26448	-1.33419		Gm20072	-1.34556
Bcar1	1.10876		Fgf7	-1.19698
Gm44822	-2.31267		Slfn8	-2.08028
-	1.35092		Gucy2g	-2.90998
Zfp976	3.78125		Ptgds	-4.25701
Pigz	1.89641		Gm24233	2.31117
Gm11703	-1.19253		Gm18388	-4.27302
Gm17907	-2.82139		Fbxo39	1.13252
Gm18132	-4.84018		Gm826	1.96405
Gm43294	-1.43447		Lgi4	-1.70959
Gm37490	-4.3653		n-R5s192	-4.72451
Emilin1	1.29089		Aurkc	4.6985
Lncppara	1.17379		n-R5s29	4.70037
Gm15337	-2.52418		Gm45237	-1.90333
Gm37811	-4.86481		Mmp12	1.54575
1700060J05Rik	-1.1071		Cpt1c	-1.14808
2310040G07Rik	-1.66872		Gm47093	4.66781
Traf5	-1.62262		Gm33843	-1.95098
Gm43336	-1.63389		Gm15842	-4.89182
Gm45120	-1.34039		Papln	4.18266
Gm11425	1.59454		-	-1.6326
Gm15749	-3.35593		Alms1-ps2	-1.92671
Gm48889	-4.28016		Gm9888	4.19426
Rsph4a	3.75153		Gm29686	4.71832
Gm12537	-1.01302		Gm37101	-4.66131
Zfp36l3	-1.29196		Gm38832	1.65754
Gm11814	-1.28445		4933431E20Rik	-4.86429
2700054A10Rik	1.95252		Nlrp1b	2.9261
Gm25788	-2.64166		Gm48706	-2.61347
6030445D17Rik	-2.39343		Gm12856	1.28786
Gm47507	-2.74692		Misp	2.95801
Gm47643	-3.70631		Tmod1	1.0224
Gm47372	-1.17977		1700051K13Rik	-4.61892
A530072M11Rik	-1.78668		Gm15495	-4.61892
Gm49832	-4.71923		Itga11	-4.67529
Gm18014	-1.59453		Acat3	-2.20119
Gm43331	-2.16984		Serinc2	1.09227
B230317F23Rik	3.3482		Lcn2	-1.16
-	-5.13125		Mir1a-1	-1.00751
Bmp8a	4.59892		-	-2.03879
Gm35692	-2.67776		Gm38292	-1.72846
-	-3.19952		B3gnt7	-2.55475
Zfp973	-1.02379		Gm37783	-1.84339
Gm44659	-1.24781		-	-1.01498
Gm47874	-2.63753		Fgf2os	-2.3287
-	1.89932		-	-1.02503
Gm47159	3.62943		Gm22431	-4.53402
Gm38062	-4.99437		Armcx4	4.79102
Mpz	3.06668		Inhbc	4.77798
Gm11585	-2.73685		Scn4a	2.06837
Gm43581	-1.32839		A930040O22Rik	-3.56297
Gm26254	-3.703		Cxcr4	-1.00575
Clec1b	-1.15816		Pcdhga2	-2.40018
Gm47690	-1.93061		Gas2l2	-4.76938
Epas1	1.64144		Dpysl5	-3.61168
Rybp-ps	2.48755		Gm11788	4.62553
Gm16061	-5.03705		-	-1.39382
A830082K12Rik	-5.03705		Trem2	2.05815
Gm48646	-1.8944		Gabrb1	-2.75217
Gm47603	1.9801		Gm19667	-2.17962
-	-4.72949		Erfl	-4.53076
-	-2.2748		Gm16089	-1.45399
Gdf11	2.28871		Rpl31-ps12	3.45229
Gm48865	-1.34273		Acss1	-1.31437
-	4.9966		Gm49308	-1.56298
Gm13015	4.55648		Gm9182	1.20347
Appbp2os	-1.37627		Asic3	-1.50534
5930420M18Rik	1.35879		Gm4922	-3.1464
-	-4.67845		Gm42735	-1.33212
H2bc7	-4.67845		Sel1l3	4.50461
Msantd3	1.94872		Gm50080	-4.43735
Gm25104	4.61644		4933406J10Rik	-3.43993
Gm15445	-1.97045		Osbpl6	-1.5157
Six5	1.47865		Cyp11a1	4.49192
Gm20703	-1.69058		Vipr1	-1.65001
Gm6331	-4.13595		Gm43185	-4.64537
Tnfsf13	-1.6136		Gm11574	-4.44373
Cort	-1.10536		Gm47588	-4.44373
Gm37645	-4.58899		Eif5a2	-3.69251
Mir23b	1.46991		Ntng2	-2.01999
Gm9828	-1.60345		Gnb3	-4.41586
Gm2106	4.7649		Pcdh1	-4.641
Prkn	-1.00446		Gm34961	3.95301
Nfe2	1.79792		Tmem119	-2.11941
Gm31749	-1.1277		Chit1	-4.67901
Gm23553	-2.84067		Zdhhc22	-4.45548
Gm37844	1.04603		Gm40332	2.76041
Boll	2.48659		Sgpp2	-1.61393
Gm15715	-4.53768		Gm45710	-3.87563
Actl7a	4.45345		Eif3s6-ps3	4.50704
Mamstr	4.45345		Ifi30	1.39219
Kcnj9	1.15112		Gm36279	-1.26267
Gm42941	-1.39257		Gm11642	-1.64177
Hmgb1-ps3	-2.10731		2810442N19Rik	-4.43799
C2cd4a	4.41498		Gm42814	2.18588
Gm8930	-2.19646		4930405A10Rik	3.88108
Gm22428	-4.52071		Gm18445	1.68531
Lgals2	2.8932		Gm20482	2.63188
Col23a1	-2.15278		Gpr4	-1.18077
Gm43759	1.1913		-	2.08484
Gm3362	-1.67193		Olfr175	4.50589
Olfr856-ps1	3.42008		Gm47582	-4.59418
-	1.63459		Gm49768	-1.9031
Gm48855	-1.50311		P2ry14	2.10868
Gm43773	-5.19654		Ppp1r3e	-1.10197
Wdr38	-4.23137		Gm15539	-1.13162
Mir130b	2.11387		Gm6139	1.21693
Gm44130	-4.79548		Gm15859	3.87529
Acot10	2.96273		4930547E14Rik	4.36607
Gm12749	-1.22191		Gm11542	-2.69907
Nfe2l3	2.23342		Fam169a	-1.14148
Gm47251	1.33734		Myo5c	-1.17911
Pcdha8	1.56182		Batf3	4.33424
Fkbp10	-4.5035		Tnxb	-1.45661
Gm42559	1.18407		Igsf23	-1.56767
Taf9b	-1.84246		9530003O04Rik	-1.41593
Gm43075	-4.7845		Gm22442	-2.57425
Gm16315	1.28992		Gm8522	4.53088
Gm31805	3.42922		Chdh	-1.69112
Gm16107	-4.75378		Tldc2	-2.62547
4930444E06Rik	4.40581		F2	4.36387
6030460B20Rik	-1.96534		Ccdc194	-1.27625
Gm26287	-1.58569		Gm13940	-3.80721
Il17re	-4.47894		Adam1b	-1.36531
Gm22362	-1.52224		B230362B09Rik	-2.00233
Gm21112	4.34323		Gm37475	-1.99595
Gm50055	-3.91846		Klhl30	-1.35494
Trim17	4.36606		Gm12196	-4.29413
Gm43111	-4.21955		Rhox2h	3.51662
Gm47580	-1.79712		Mgarp	1.26719
E530011L22Rik	1.73171		Gm9824	-1.10063
Gm23793	-4.76724		Dnah10	-3.41703
F630042J09Rik	4.62376		Gm26513	-1.413
Gm27003	1.55767		-	1.23146
Cib2	-1.18186		-	1.91374
Gm35066	-2.1527		1700102P08Rik	-1.46503
Gm50205	1.08665		Gm23483	-4.37116
Gm26707	-4.48534		Rpl26-ps4	-4.32774
Fabp7	-4.4491		Gm35013	-1.66647
Galnt9	-4.4491		Ppef2	3.28985
Gm9732	2.16835		Insl3	-1.18345
-	1.28152		Gm28707	-4.28066
Amh	1.18884		Gm43775	-1.42116
A730063M14Rik	-1.22365		Gm28989	-1.93615
Gm23887	-3.88382		-	-4.74607
Mfsd8	1.26875		Gm22352	2.44696
4731419I09Rik	-1.15036		Myh11	1.67328
Ctxn1	1.45096		Gm45820	-1.02836
Slc2a4	-2.66391		Mybphl	-1.15583
Gm43164	-4.67917		Hspb3	-4.47491
Cd5	1.39215		Gm5294	4.74387
-	1.34732		Gm19276	-3.31611
Gm12791	1.10565		Prss40	4.4738
Bhlha9	4.37632		Lhx1	-3.32854
Gm6433	3.21954		Gm43164	-2.12766
-	4.13005		Gm44985	-1.62856
Atxn7l1os2	-1.10683		Gm44430	-1.40153
Gm43329	-1.77244		Gm25911	-3.68928
Noxo1	1.07362		Gm38346	-1.0915
Spa17	-1.01758		-	-1.83048
2610507I01Rik	-1.45426		Ccr4	-3.22692
Htr2a	-1.61147		Filip1	-4.48099
Gm47826	-1.69094		A930041C12Rik	3.25332
Ecm2	-1.19676		Gm14320	-1.11336
Gm10766	-3.82654		Ptk6	4.43675
Gm31728	-4.41273		Gm29374	-4.47342
Ccl28	-4.41273		Cfap45	-1.03817
Gm7638	-4.65056		Gm37809	-2.76055
Pdxk-ps	-4.65056		Gm14302	1.082
Gm42930	-2.16036		Gm24045	2.24912
Car6	-1.10238		Loxl4	-2.90545
Gm10359	-1.44425		Gm43073	-3.23561
H3c11	-2.72343		Tnfrsf25	-1.18442
Gm11382	-1.01904		Adamts8	-4.45735
-	-1.05308		Gm45416	-2.04
Gm38245	-2.06495		Efhc1	-3.18864
Zfp786	1.38361		Gm49817	-1.36368
Gm30091	-3.88013		Gm11906	-3.86168
Gm5809	-1.06332		Gm9703	4.20965
C5ar2	1.17259		Gm45435	-3.22977
Gm48986	-2.47336		Rrh	-3.30452
Gm43585	-1.47002		-	-1.05492
Gm11805	-2.8932		Adgrf2	4.2335
Fxyd1	-3.77229		Ifitm1	3.3021
Derl3	1.49972		Gm7329	4.25212
Iqank1	1.121		Gm17849	-1.65845
Cabp1	2.2405		Gm37569	-3.7199
Gm37526	-4.7107		Amdhd1	-2.39969
Smtnl1	4.26809		Lrrc4b	-3.72526
Gm42502	-1.02845		Gm13237	2.76611
Gm14441	-2.27186		Gm43058	-1.39359
Gm9836	-1.22988		BC049352	1.58616
Gm44291	-2.44991		Carlr	4.22336
Cxcr6	-1.63
Gm50464	-1.11367
Gm38392	1.78001
Gm18669	3.62241
B930086L07Rik	-2.82161
-	-1.58937
Sash3	1.22848
Fam221a	-2.29884
Gm7666	-1.45584
H3c4	-1.62036
Ogn	-3.34648
Adgrf2	-4.01061
Gm25290	-4.31953
Gm11960	-3.03161
Gm4707	-2.19136
Tlr5	-4.30469
Gm33843	-1.52392
Plet1os	-1.18396
Table showing DEGs in RAW264.7 cells after 6 h and 24 h challenge with phage CK02
