# Supplementary material for: Transcriptomic analysis of phage-mammalian cell interaction reveals diverse phage immunobarcodes
Source: iScience. 2025 Sep 5;28(10):113513. doi: 10.1016/j.isci.2025.113513 (PMC12495068; doi:10.1016/j.isci.2025.113513)
Supplement: Table S6. DEGs in RAW264.7 cells treated with phage CK12 for 6 and 24 h, related to Figure 3B [file mmc4.xlsx]

## Sheet: Sheet1
Table S6: DEGs in RAW264.7 cells treated with phage CK12 for 6 and 24 h, related to Figure 3B
6 h			24 h
gene_name	log2FoldChange		gene_name	log2FoldChange
Marcksl1	1.29375		Cxcl2	2.76535
Fosb	-2.50071		Marcksl1	1.88974
Txnrd2	3.01256		Cd33	-1.16466
Acod1	1.57039		Plxnc1	-1.29314
-	-1.57218		Tnf	1.84537
Rgs16	1.42095		Oasl2	1.38391
Gm42793	1.29179		Traf1	1.52847
Ifit1	1.19883		-	1.10808
Klf2	-1.7637		Junb	1.00797
Myo10	1.05267		Itga5	1.04716
Tnf	1.09521		Ifit2	1.1777
Rhob	-1.46063		Slc15a3	1.17087
Serpine1	1.14043		Rsad2	1.36692
Socs3	1.10482		Kbtbd11	-1.18785
Gm43361	-2.57798		Ifi202b	1.11471
Gm17024	-1.53482		Grap	1.08641
-	-4.33065		Sdc3	1.66777
C5ar1	1.22419		Rab11fip1	1.07062
Klf11	-1.43345		Tnfaip3	1.30025
Snhg12	-1.27126		Ptgs2	1.26239
Zbp1	1.2963		Isg20	1.64461
Phlda1	1.47207		Ndrg4	-1.12624
Ifit3	1.16169		-	-1.0988
Gm6627	-1.11867		Nfkbiz	1.19736
H2bc8	-2.36767		Zbp1	2.33783
Ifi209	1.5028		Spred3	1.16213
Dmwd	1.52426		Dusp8	1.30911
Gm4767	3.62415		Cmah	-1.14712
Abhd18	3.23622		Apol9b	1.83966
Ptp4a1	-2.01182		-	-1.44841
Fam177a2	2.05999		Gas6	-1.98977
Gm42763	-6.18209		Plekhg5	-1.27648
Gm19719	-1.75901		Opcml	-2.19865
Gm25835	-1.14377		Flrt2	1.0608
Myc	1.72912		Mx1	2.43004
Gm22571	-1.11619		Agmo	-1.02386
Amotl2	1.67859		Dcbld2	1.0063
Gm44686	-1.40184		Bcl3	1.43555
P2ry13	-1.52783		D430036J16Rik	-1.8875
Gm6087	-1.08462		Apol9a	1.23829
Chrna2	1.72973		Egr1	1.61315
Fndc8	1.98015		Bmf	-1.12644
Gm2004	2.26139		-	-1.27757
Gm28229	1.28259		Trp53inp1	-1.03115
-	1.17152		Acod1	2.03593
Apol9b	1.53399		Siglech	-2.18029
Gm17875	4.05839		Cd69	1.75901
Slc17a6	2.77986		2210408F21Rik	-1.37377
Gm37642	-4.61714		Pde4b	1.16743
Gm43360	-1.80156		Sema4g	-1.51692
-	1.62137		Ifit3	1.4117
Gm5457	-3.12242		Cd40	1.10149
Gm44545	2.10664		Cxcl10	1.78762
Gm45240	-5.62155		Capn5	-1.04017
9930017N22Rik	-1.05704		C5ar1	1.91379
Cgnl1	-1.48476		Slco4a1	-1.30318
Gm37488	-1.25041		Padi2	1.02785
Abca9	-5.80997		Rell1	-1.07651
Bcar1	1.38155		Abca1	-1.26643
Gm23136	-1.21036		Gm49774	1.39799
Ifit3b	1.0031		Maff	1.46975
Ifi30	-1.25171		Fas	1.24703
Gm37349	-2.70962		-	-1.73241
Gm26165	-1.93165		Il7r	1.07587
Pcdhgc4	2.91989		Lims2	1.17667
Tnfsf13	-2.68222		Fxyd2	-1.07758
Gm23639	-1.70027		Gm42793	1.35428
Gm42633	-4.38646		Isg15	1.51823
Olfr755-ps1	1.16033		Il27	2.10481
-	1.59389		Phlda1	2.02903
Hmgn2	-1.23859		Gm43800	-1.22793
Ypel3	-1.03642		Cbfa2t3	-2.23472
Cdc42ep2	2.30345		Lpar5	-1.1912
Snord55	-1.0124		Siglec1	1.43905
Atxn7l1os2	-1.7206		Abtb2	1.3999
Gm49683	-5.26929		-	-2.61849
-	1.54775		Ifi211	1.11638
Tmem254c	-3.43873		Gbp4	1.04742
Hivep3	1.0062		Gm17749	1.28903
Nexn	1.94656		Serpine1	1.53112
Apold1	-5.23519		-	1.21514
-	1.48266		Gm16576	-1.28698
8030462N17Rik	1.25586		Arrdc4	1.2987
Hao1	1.03945		Ifi209	1.29104
Rpl7a-ps5	1.09876		Tnfrsf9	1.8836
Gm48048	-2.73358		Asb10	-2.37733
Cd5	1.69553		Gm15931	-1.73532
Gm5620	-1.18455		Gbp3	1.49115
Cand2	2.7107		Eqtn	-2.54128
Rgs8	2.35479		Fbln5	-2.48641
Ccdc74a	1.00886		2810030D12Rik	-2.26611
Gm11221	-1.06433		Edaradd	-1.40482
Gm49839	-5.07586		Tbc1d30	-2.0031
1700060J05Rik	-1.33555		Fosl1	1.57766
Trarg1	5.02369		Vegfc	1.05603
Pnma1	1.11896		D7Ertd443e	-1.15478
Pirb	-1.05822		Gm18445	3.17325
Gm41409	1.38296		Gm45606	-1.15488
Lims2	1.41492		Ranbp3l	-2.36758
Gm12791	1.36277		Apod	2.84705
Cbr2	-1.46272		Gm13091	-2.43922
Gm18445	1.05443		Frat2	-1.58938
-	1.29016		Etv4	2.12414
-	1.07191		Adgre5	-1.78569
Gm10029	-1.23118		Gstm1	-1.0412
Gm44036	-5.33854		Gm13391	-1.5316
Gm6331	-5.04276		Basp1	1.19944
P2rx2	2.58944		Grik5	-1.08609
Gm33460	-2.44843		Myc	2.08835
B230217J21Rik	-4.9971		Afap1l1	-1.17106
Snord32a	-2.10464		Pls1	2.55556
Aebp1	4.88954		Gprc5a	1.32434
Ifit1bl2	1.32435		Lvrn	-1.22655
Gm29488	-2.1903		Mex3b	-1.00583
Gm6682	-1.0218		Rab30	1.5074
Rsph4a	3.91046		Il6	1.41373
Gm43329	-2.2409		Ifi208	1.45502
Gm12749	-1.45647		Tenm4	-1.02349
Zfp976	3.99666		Fn3k	-2.61026
Adam1a	1.19361		Cd28	-1.65087
Gm37320	2.3092		Gm13270	-1.75848
Ppp2r3d	1.5064		Adm	3.36544
Gm48086	-1.43504		Dkk2	-1.80108
Ly6m	4.93618		Bach2os	-1.07142
Gm25788	-2.70392		Ccl5	1.15169
Gm45222	-1.04401		Gm48135	-2.28199
BB014433	4.79877		Gfi1	-3.11041
Gm16200	-4.8609		Gm17828	1.27612
Ggt5	4.82251		A430093F15Rik	1.02381
Gm37311	3.46034		-	-1.09723
Gm22083	3.10761		Mir133a-2	-1.01165
Gm33677	-3.47539		Gm19026	1.07149
Nes	1.29442		Rims2	1.12424
Gm10384	-1.33742		Trib1	1.1347
Id1	1.28926		Nacc2	-1.04864
Gm37123	-1.10049		Gm14548	-1.68083
Gm48562	1.02313		Mturn	-1.76227
H4c6	-5.09658		Camk2a	-1.07181
Spint1	4.05508		Amotl2	1.33265
Slc7a3	-1.17734		Gm6225	-1.96804
Gm37490	-4.30847		Mxd3	-1.04073
Gm43111	-5.12541		Nr1d1	-1.22439
Gm47147	-1.62446		Slc6a4	1.16584
6030445D17Rik	-2.17745		Vgf	1.25599
Ubap1l	1.14011		Chst7	1.58355
Gm29642	4.15959		4933421A08Rik	1.46946
Gm37811	-4.80804		H2-Q7	1.0673
Sap30bpos	-1.77257		B930059L03Rik	-1.1958
Arvcf	-3.35508		Gm45743	-1.48895
Gm47665	-4.79952		-	-1.06727
Gm43289	-4.75438		Gm14636	1.49898
Gm4275	3.59674		-	-1.10244
Ifi208	1.89661		Tmem121b	-1.54755
Gm15337	-2.41722		Trim30d	2.34335
Gm43176	3.76651		Cxcl11	1.74629
Omd	-4.7496		Jund	1.00866
Ctxn1	1.66306		Osbpl6	-3.2889
Gm48735	2.2055		2610528A11Rik	-1.42176
-	2.85821		C1rl	1.94835
Zyg11a	1.22598		Spaca9	-1.08356
Dusp15	4.68963		Gm13027	-2.27329
Gm16574	1.12202		Hsf3	-5.65737
Gm23301	-1.1369		Rgs16	1.08213
Gm10226	-1.21078		Gm12960	1.18815
Gm46447	2.52945		Plet1os	1.29285
Zfp704	4.59842		Zfp469	-1.2806
Etv4	1.35797		Pcdha7	5.52863
Gm4786	1.14648		Gm15922	-1.33953
Gm50144	-4.52854		Slfn8	-3.17514
Il17c	2.12859		Timp2	-1.96617
Gm30091	-4.78653		Arnt2	2.05677
Gm14328	-1.28551		H2-Eb1	1.55159
Tppp	-2.1657		-	1.30834
Gm44706	-1.65149		Gm19935	5.57736
Gm15533	4.63183		Ntrk1	4.39145
Gm27003	1.57234		-	1.64092
Elovl3	-1.03556		Dcdc2b	-1.409
Lncppara	1.11321		Gm30873	5.39597
Gm43173	-4.73731		Mgat4f	-1.46046
Gm26586	-1.57419		Gm16211	-5.36647
Rtkn2	-1.5401		Alms1-ps2	-2.78984
Gm43721	-3.54144		Klhl30	-2.42036
Gm37255	-3.94285		Mir1a-1	-1.51496
Gm22858	-4.71448		A930001C03Rik	-1.5563
H4c4	-2.92988		Gm25266	-4.27619
Gm44291	-2.99137		-	-2.59259
-	-2.25965		Scin	1.97951
Gm47347	4.00267		A730091E23Rik	-1.51583
Pmepa1	1.1558		Hyal3	-1.13369
Gm24119	-1.06647		Gm20705	-4.80095
Slc24a1	2.20184		Fam71a	4.30674
6030400A10Rik	-1.65071		Rasgef1a	-1.49912
Gm35692	-2.59205		Gm37696	-1.20376
Dll1	3.50005		Tmprss2	-4.7954
Tulp2	-1.59533		Itm2a	1.94596
Lama4	3.18606		Lancl3	5.29122
Gm37105	-1.19516		Ypel1	-1.19643
Gm6225	-1.82063		Iqch	-1.46818
Gm13511	-4.70329		Acss1	-1.93838
Ccpg1	-3.46528		Mroh8	-1.50257
H1f5	-1.5555		D630023F18Rik	-1.01898
Zfp966	-1.88868		D630033A02Rik	-1.30193
Gm17430	-3.58935		B4galnt2	-2.12628
2610017A05Rik	-1.60895		4933426B08Rik	1.30606
Gm5173	-4.05353		Tlcd2	1.18642
Gm15953	1.48474		Cxcr4	-1.32379
Appbp2os	-1.54014		Pla2g4f	2.59226
B230317F23Rik	3.39319		-	-1.30387
Atp7b	1.91291		Gm11944	-1.01891
Lrrc17	-1.18553		-	1.81266
Crb2	-4.57741		Spatc1	-2.40186
Camsap3	3.95502		AA386476	-1.03887
Cyp4f39	4.50537		Cfap45	-1.61709
Rbm3os	-1.05756		Tnxb	-2.3832
1810009A15Rik	-1.86997		Syt3	-2.09221
-	-1.95168		-	-1.15232
Hist1h4n	-2.69686		Ptgds	-5.14551
Klc3	1.18499		2510017J16Rik	-1.32652
Gm20661	-3.49732		Gstt1	1.44057
Kcnd1	1.11962		C330013E15Rik	-1.52255
Cacnb3	3.8323		-	-4.84628
-	4.88		Gm10657	3.20003
Gm11382	-1.20616		-	1.19494
-	1.44761		Tek	-2.34208
Gm38218	4.47		Gm37677	1.11404
Gm37645	-4.53199		Gm37353	-1.74162
1700025N23Rik	-4.07799		Tfr2	5.16974
Adra2a	2.18959		Gm37759	-1.52069
Dpysl5	4.72083		F2	5.08867
Coro1b	-1.39765		Scx	-1.31644
Zfp541	-1.36992		Rn7sk	-2.31613
Pcdhb16	-1.00884		-	-3.14897
Arhgef19	4.43764		Tnk2os	-3.48664
-	1.73822		-	1.41877
Ccnd3-ps	2.02372		Dusp27	-1.54265
Lta	-1.77173		Mical1	-1.43872
Gm12834	3.95396		Gm45290	-3.13386
Gm20691	2.54028		Fbxo15	1.2506
Catsperg1	-1.11328		Gata6	-3.51783
Gm47643	-3.14207		-	-2.60522
Gm44130	-4.73893		Scarf1	-1.29125
Gm44822	-1.94809		Abat	-1.20174
Adam6b	2.82699		Ptpn14	1.33726
Pheta2	-4.75694		Myo7b	1.06943
Gm28874	1.1626		Gm26513	-2.19277
1700099I09Rik	1.44192		Gm572	-4.94232
1700008B11Rik	1.11209		-	-1.10796
Zfp947	-3.90339		Pdcd1	1.19833
Gm22771	-1.27228		Gm45033	1.59576
Mir7052	-2.01117		Fabp3	-1.17555
Gm6334	-4.51473		Selenop	-1.8738
Gm49502	1.17029		Sash3	-1.06371
Gm18014	-1.39629		Gm12971	4.49958
Gm11634	-3.98529		5430437J10Rik	1.29533
Rpl34-ps2	-3.35459		Mamdc2	-2.35714
Gm20274	1.0041		Patl2	-2.31506
Gm23887	-3.67889		Gm12047	-4.85068
Gm11642	2.80926		Gm14794	1.46217
Mmrn2	1.87424		Gm45702	-4.85515
Gm14869	-4.74588		Pira2	-1.59599
Gm44833	-1.7071		Gm49260	-3.78096
Cpxm1	-1.13177		Gm807	1.2979
Gm18388	-2.26899		Gm48786	-1.58696
Kdelr3	2.39834		Otor	4.91986
Il1b	1.9691		Gm14302	1.40885
2900089D17Rik	-1.05315		Rasd2	-4.86723
Gm37558	-2.66111		Dlgap1	-1.12722
Gm13999	-4.46717		Mgarp	1.60611
Gm36972	-1.86736		Gm4793	1.31768
Gm12538	-2.10237		Ntng2	-2.37919
Gm13431	-2.16461		Rasl10b	4.95639
-	-1.28304		-	-1.6702
Gm8989	1.11449		Mcoln3	-1.53661
Gm18553	4.37077		Gm5976	-1.1824
Gm13015	4.36234		Fkbp1a-ps1	5.00749
Gm22847	1.68875		Gm15418	-4.88719
Galnt9	-4.39225		Gm14443	-1.12245
Ccdc189	-1.10931		A530010L16Rik	-4.77723
Gm39326	-2.18344		Patj	-2.66676
Uqcrc1	1.47119		Gm38346	-1.45678
Gm11007	-1.81396		Gm42940	-1.17444
Traf5	-1.23484		Palm3	4.90726
Trim17	4.34537		-	-1.42666
Rtkn	-1.55298		Kcne2	-4.81136
Gm43372	4.27242		Gm31992	-4.87079
Gm50491	3.36372		Gm26608	-4.77991
Mir130b	2.03819		Gm14022	-1.78012
-	-2.24195		Stambp-ps1	-1.31896
H1f4	-1.6407		Gm50270	-2.33843
Btg3	4.54096		4930578M01Rik	-2.08266
Galr2	1.02853		Asb4	-1.85125
Gm37689	-3.32118		Gm20482	3.02488
Gm42486	2.52549		Ifi214	1.32668
Gm3744	3.40644		AC122821.1	-4.75494
-	1.09632		Mfrp	-1.02423
H3c10	-4.34044		Pdcd1lg2	-3.7426
Gm43266	-4.34044		-	1.09934
Mir378b	3.78355		Tle2	-1.22175
Gm43533	-4.57734		Lif	4.79463
Gm23553	-2.80572		-	-1.21896
Gm9733	-1.60671		Gm12102	-4.80846
Gm43747	1.34746		Nrn1	-2.79444
Platr7	4.25246		Abca9	-1.88127
Col23a1	-1.75389		Hao1	1.07118
Gm42814	-4.35598		Gm46349	3.29118
Ccl28	-4.35598		Gm28791	2.54706
-	1.40015		Gm22063	-1.28465
Gm5917	-1.84184		Zfp541	-1.16057
Gm47615	-3.76934		Aldob	-4.91212
Mir1970	2.30926		-	-1.91851
Gm49216	-3.22734		Ambp	-1.4893
Scnn1a	1.47323		Gm16316	-1.59018
Gm44597	-1.85265		Fam187b	-1.91773
Hnf1a	3.66782		Gm44750	-4.6764
Espn	-1.69296		Gm13940	-4.69556
Gm15489	-1.39993		Stpg1	-1.88436
P2rx3	-1.8228		4930596I21Rik	2.9561
Gm45354	2.13975		Gm14928	1.6023
Dennd5b	1.66199		Adgra2	-1.07388
Gm9523	1.0038		Ppp2r3d	-1.35641
2810428J06Rik	1.5632		Nfya	1.0004
3110062G12Rik	-3.3224		Olfr56	1.2192
Csf3	3.24662		Gm16046	-3.71267
1110046J04Rik	-1.16633		Gm6254	-1.01599
Ablim2	-4.54381		Gm37844	-1.18374
Gm37366	-2.62664		Gm44510	-2.35587
Meiob	1.63323		Papln	4.14923
			Gm8522	4.93441
			Gm15697	1.0956
			-	-4.71208
			Ccdc7b	-1.79539
			Rnf181	2.31423
			Olfr433	1.31808
			-	3.32936
			AU040972	2.06549
			Gm11769	-1.49731
			Rbpms2	1.02623
			4930556H04Rik	-1.39742
			Txnrd2	-1.28369
			Gm8036	4.66966
			Gm42067	-1.03119
			Gm17082	-1.61575
			Nek10	-3.62857
			Gm19276	-4.16467
			Gm6333	4.8833
			Gm18280	-4.57766
			Gm28535	-3.09705
			Gm36757	-2.91314
			Gm10268	-1.04803
			Vipr1	-1.72545
			Gm35455	-2.26731
			Gm10355	1.03918
			Gm19244	4.64929
			Scn8a	-4.55697
			Gm9733	2.35393
			D9Wsu149	1.25236
			Gbp6	1.69712
			Gm37195	-4.58865
			Phf11	1.3736
			Chst3	1.0492
			Gm9790	1.056
			Dnali1	-1.55979
			Gm42471	-3.57607
			-	-1.37183
			Gm47976	-2.42483
			Gm24313	-3.45723
			Gm43636	4.76788
			Gm8974	4.53662
			Dmpk	4.56468
			B630019A10Rik	-2.14909
			Gm43549	-1.05589
			Rragd	-2.35513
			9630028I04Rik	-2.10515
			Gm42435	2.01565
			Mir130b	4.54889
			Gm26930	-4.47168
			Rab26os	-1.24126
			-	-3.01204
			Spata48	1.46407
			Gm45417	-4.47751
			Gm13369	-1.16606
			9630014M24Rik	1.68556
			Gm23341	-4.46063
			Serinc2	1.15679
			Trim17	-1.98613
			Tmem119	-2.6833
			C730034F03Rik	-1.44965
			Gm43164	-2.24684
			Gm42507	4.03048
			Mmel1	4.72388
			Gm48655	2.35785
			Kndc1	-2.76495
			Gm12930	-4.47695
			Gm28719	-4.47695
			Gm44627	-3.46007
			Gm12090	-4.46587
			Mmp12	1.51289
			Gm47400	3.45831
			-	1.58596
			Lman1l	3.96333
			Trim30b	1.26797
			Slc25a29	2.2635
			Dpysl5	-3.55964
			Gm25008	-4.45534
			9930024M15Rik	-1.01403
			Gm14387	-1.45206
			Tomm6os	-1.61373
			Gm14416	-1.94081
			Fosb	-1.14178
			Garem2	4.55457
			Gm17812	1.17589
			Gm43058	-1.63364
			5033417F24Rik	-1.46131
			9330136K24Rik	-1.87732
			Tnfrsf25	-1.51666
			Gm4984	-3.88495
			Gm12856	1.22373
			Myom3	-2.2229
			Gm6740	2.34805
			Gm29541	-3.4243
			5830418P13Rik	-4.61717
			E430021H15Rik	2.79105
			Gm13844	-2.08775
			Gm45280	-4.61474
			Nanos3	-3.33758
			Gm19325	-1.12528
			-	-2.14809
			Efhd1	-2.30165
			Gm11541	3.41475
			Fam81b	-2.46088
			Mir5622	2.99222
			Six1	1.06553
			Gm7061	-1.89306
			Gm42502	-1.05599
			Spag8	-4.6099
			F830016B08Rik	-4.6099
			Gm49817	-1.40094
			Lrrc66	-4.43462
			Gm43750	4.44101
			Shank1	-1.21212
			Zfp354b	-4.35166
			H1f8	2.2672
			Sox18	-4.59287
			Slc9a3	2.56414
			Gm23639	-4.37552
			Kmo	-1.1344
			Il10	4.44773
			Zcchc18	-1.52516
			Lyzl4	-2.64671
			Gm9961	-4.35798
			Lhx6	2.49002
			2700054A10Rik	-1.09203
			Gm31645	-1.9962
			Gm44787	-2.98267
			Hsf2bp	1.59166
			-	1.78151
			9630015K15Rik	4.39697
			Gm48734	4.39697
			Matn2	1.0652
			Rpl7a-ps10	-2.86538
			A030001D20Rik	-1.22881
			Tmie	-1.70138
			Lgr4	-1.49109
			Chit1	-4.60512
			Gm47567	1.08972
			BC106179	-1.38749
			Gm14320	-1.12168
			Gm1859	-1.46317
			8430422M14Rik	-1.01887
			Gm6576	2.69661
			Gm43034	1.81513
			Gm47525	-4.53494
			Paqr6	-4.53494
			Gm25057	-2.39652
			Actg2	-1.97241
			Gm50020	-1.89322
			Btnl2	-2.87352
			Gm18042	-1.90573
			Synpo2l	-1.22391
			Fat3	1.36667
			Sspn	-3.31313
			Slc6a17	-2.61813
			Gm43255	1.24416
			Gm47512	-2.10451
			Lncenc1	1.84265
			Tspyl3	1.02626
			H2-Bl	1.24904
			Gm45844	-1.70129
			Epx	4.56195
			Gm27201	-1.66335
			4930519P11Rik	2.14951
			9230117E06Rik	4.39007
			Rpl9-ps8	2.14356
			Gm5893	-1.35584
			Pax6os1	-1.1727
			Gm43311	2.67355
			Gpr17	1.06076
			Gm10642	-1.72282
			-	1.70874
			Gm37645	2.02817
			Gm50387	-1.45292
			Gipr	1.45158
			Cntd1	-1.2641
			Gm35808	-2.97294
			Gm11007	-1.65334
			Gm12713	3.81168
			Gm14197	-4.30848
			Rbm20	-4.30848
			Gm10252	-1.00875
			Pld4	-1.50622
			Gm42492	-2.00279
			Cacna1s	-2.60426
			Ugt1a5	-3.26658
			Gm10516	-1.30123
			Gm44013	2.96809
			H2-Ke6	-4.4599
			Gm49616	4.49434
			Hsd11b2	-1.37668
			Gm42560	-3.73991
			Gm38285	-3.35243
			Gm38344	3.25534
			Amer3	3.29397
			Npas2	-2.33803
			Tmem190	-1.67598
			Tesmin	-1.16158
			-	2.00721
			Ssbp2	-1.83971
			Gm36933	2.25534
			Gm49492	-3.92618
			-	-1.96932
			Syt15	4.30578
			Il2	3.17738
			Ucp3	-4.23997
			Gm49300	-4.42294
			Gm39566	-2.30763
			A230083G16Rik	-1.34546
			Ms4a4b	-4.42506
			AC139347.1	-1.56647
			Slc7a14	-1.07625
			Mettl4-ps1	-4.21763
			Gm9920	-1.02376
			Gm44941	-1.21521
			5430400D12Rik	-1.70651
			Atp6v1c2	-3.28657
			Tnfrsf13c	-4.21379
			Cldnd2	-4.21379
			Gm8181	1.14325
			Gm37606	1.3749
			Gm45670	3.2749
			Gm49256	-4.25376
			Gm43081	-1.44185
			Kif16bos	1.98253
			Zscan10	-4.20754
			Gm16093	-3.22407
			AC154013.1	-1.73059
			Best2	-4.49599
			-	-4.67436
			1700034H15Rik	1.26949
			Gm9888	3.72172
			Zc3h12b	-1.03073
			C130060C02Rik	-1.77709
			Hspb3	-4.40039
			Trarg1	-4.40039
			Gm5050	-4.24317
			-	-1.6015
			Gm29050	1.302
			-	-1.42269
			Nkpd1	-1.08319
			Fendrr	-2.02386
			Amh	-1.9692
			Gm5842	-3.18896
			Gm43915	-1.73879
			Ctrl	-1.94756
			9530052C20Rik	-1.1049
			Gm25429	-2.36448
			-	-1.49694
			Tdrd12	4.23771
			-	1.23636
			Oard1	1.44539
			-	-1.43995
			Gm15372	1.69691
			Gm8416	-1.10923
			Filip1	-4.40627
			Corin	-3.61574
			Dao	-3.61043
			Spata25	-1.98577
			BC021767	-4.187
			Slc9a2	1.94499
			Gm5619	1.09376
			Gm7854	-2.13394
			Gm48362	-3.62287
			Gm38082	1.03082
			Gm49705	3.84681
			Cacnb4	-3.17572
			Ifnb1	2.17908
			Gm37452	3.66893
			Gm45212	-1.47358
			Plk2	1.63291
Table showing DEGs in RAW264.7 cells after 6 h and 24 h challenge with phage CK12
