# Supplementary material for: Transcriptomic analysis of phage-mammalian cell interaction reveals diverse phage immunobarcodes
Source: iScience. 2025 Sep 5;28(10):113513. doi: 10.1016/j.isci.2025.113513 (PMC12495068; doi:10.1016/j.isci.2025.113513)
Supplement: Table S7. DEGs in RAW264.7 cells treated with phage CK21 for 6 and 24 h, related to Figure 3B [file mmc5.xlsx]

## Sheet: Sheet1
Table S7: DEGs in RAW264.7 cells treated with phage CK21 for 6 and 24 h, related to Figure 3B
6 h			24 h
gene_name	log2FoldChange		gene_name	log2FoldChange
mt-Rnr2	1.47054		Rps27	-1.3232
Snhg6	-1.30402		-	-1.10851
Socs3	1.52047		Gas6	-1.0818
Fosb	-2.26282		2210408F21Rik	-1.0017
Snhg4	-1.31265		-	-1.02909
Chrna2	3.07931		-	-1.3726
Rhob	-1.25714		D730003I15Rik	-1.10617
Snhg20	-1.04999		Gm43800	-1.02817
Snhg12	-1.26197		-	1.00371
Samd11	1.58799		Zbp1	1.11496
Dancr	-1.22563		-	-1.23606
Fndc8	2.55349		Slc16a4	-1.02403
-	1.9194		Grik5	-1.11134
Gm47603	3.32484		Stpg1	-6.71723
Atg4a	2.58455		Gm30238	-1.10376
Gm44545	2.73635		Gm27003	-1.38013
Klf2	-1.03887		Snrnp40	-3.04336
Gm17024	-1.08905		Gm20681	-2.29993
-	2.77664		Paupar	-1.01518
Gm37084	1.12035		Mx1	1.24352
Gm17875	4.61143		Lvrn	-1.01302
Klf11	-1.0448		Rps27rt	1.04388
Cox17	-1.09118		Gm9824	-1.54537
Ptp4a1	-2.07015		Gm13270	-1.43512
6720427I07Rik	-1.15027		Gm17828	1.05642
Rskr	1.91234		Gm30873	6.07607
-	1.39085		Myc	1.83744
Lncppara	1.65022		2810405F17Rik	-1.33163
Tiaf2	2.1705		2810030D12Rik	-1.25649
Nfe2	2.61914		Adm	2.88664
Entpd4b	2.4051		BC030343	-1.2768
Nexn	2.27526		Slc17a7	-1.76301
Dbndd1	1.01107		Gfi1	-1.96681
-	-1.45343		Gm48135	-1.52477
Adam1a	1.43909		-	1.5861
Gm10269	-1.10883		-	-3.35422
-	1.06113		Gm42725	-3.63821
Id1	1.55862		Gm17249	-1.15711
Gm22270	-1.35868		Gm14137	-1.10294
Aebp1	5.66142		Crybb3	-5.25245
Ubap1l	1.31637		Gm42067	-1.41139
Gm50491	4.35654		Ccdc7b	-2.65963
9330162G02Rik	-1.11308		AA386476	-1.06024
Gm44424	2.03443		Ank1	-2.71924
Tmem91	1.09116		Rab15	-1.15493
Gm47602	2.10482		-	-1.16385
Gm46447	2.91429		Tmem240	-1.451
Kcnk7	1.01333		Lcn2	-1.87853
Gm28229	1.12651		Trim7	-1.03308
2900076A07Rik	-1.1397		Gm42822	5.2377
Gm23201	-1.31247		Spatc1	-2.14358
Gm19719	-1.11807		F5	-5.15429
-	1.36947		4932443L11Rik	-5.1326
Gm42635	-1.05277		4930509G22Rik	-1.76296
-	-2.60426		1300014J16Rik	-1.12328
6030445D17Rik	-3.42827		Gm43164	-3.96003
Bcar1	1.34102		A830052D11Rik	-4.59269
Gm12248	1.10642		Gm44907	-4.55575
Pdk2	1.08566		Hsf2bp	1.84455
Rnu73b	-1.21851		Gm37783	-2.60053
Gm37488	-1.09584		F2	5.03714
9530056E24Rik	1.35916		Lif	5.06652
Mir23b	1.73194		Apod	1.76966
Gm47586	1.8457		2510017J16Rik	-1.18188
C230037L18Rik	-4.08857		4933439K11Rik	-1.18968
Gm43068	-1.34626		Gm48754	-4.44756
Gm26756	-5.03905		Gm13091	-1.11201
H1f4	-3.0197		4930519P11Rik	2.59009
Gm11998	4.96441		Heatr4	5.19205
Bglap3	-4.99945		Gm48735	2.25741
8030462N17Rik	1.35681		Gm15489	-1.02964
-	4.9368		A730091E23Rik	-1.4556
Gm37829	-1.97252		Gm26788	-4.94161
Gm42763	-2.90609		Gm12705	5.00817
Il17c	2.34174		Erp27	-1.07758
Gm47507	-2.44979		4930412O13Rik	-2.03948
4930444E06Rik	4.92518		Dnajc28	-1.31551
Cacna1c	-5.13657		Sugct	-1.85285
Gm10054	-4.98603		4930588G17Rik	-2.13432
Tcp11	4.40735		Mturn	-1.18716
Akap5	1.12302		Gm12971	4.38435
Map3k19	-5.19354		Gm45572	-2.49623
Rbpms2	-4.96644		Gm12800	4.92355
Gm37311	3.59766		9530052C20Rik	-1.43191
Gm29488	-2.21003		Gm48569	4.92803
Gm14508	-1.16059		Aicda	-1.74765
Gm15634	-4.91072		Rpl9-ps8	2.52362
B230362B09Rik	1.9149		Mybphl	-1.60657
Ifi30	-1.00772		Gm50270	-2.65855
Camsap3	4.34467		Gm5990	-4.80663
Srp54a	-1.20616		Gm26749	-1.99777
Mir181a-1hg	-1.79405		Gm34121	-1.45568
Nme5	-4.3275		Rnf223	-1.28753
Gm43747	1.63698		Adcy5	-1.30262
Tulp2	-1.84499		Gm8741	1.16128
1700051K13Rik	4.82645		4933426B08Rik	1.15421
Ecm2	-1.69165		-	1.24917
Pmepa1	1.25927		Gm22043	4.95966
Ip6k2	-1.026		-	-1.25669
2900089D17Rik	-1.41245		E430021H15Rik	2.699
Hist1h4n	-3.32985		Gm23887	2.88222
-	1.3773		A530010L16Rik	-4.74831
Acp4	3.75666		Gm47439	-3.6833
Gm34767	-4.87683		Gm28535	-3.67265
Gpr61	4.80647		Gm31992	-4.84198
Gm10563	-2.8046		Cntn2	4.80885
Fzd9	1.25412		Gm37844	-1.02598
Gm38188	-1.12939		Gm14636	1.03405
Abcg8	3.43922		Gm19144	-1.16087
Ufsp1	1.05491		-	-1.84129
Gm37707	1.73504		Gm6225	-1.04916
Fam177a2	2.23621		4933406J10Rik	-4.17338
Ranbp3l	-1.57329		Scn11a	-4.94544
Rybp-ps	2.63474		AC122821.1	-4.72601
Gm20691	2.80185		Slc25a29	2.48413
2210417A02Rik	-1.162		Pbx1	-1.99362
Tvp23a	-1.28691		Hoxb13	-1.28249
Gm15342	2.31867		Tmem198	-1.92153
CT030740.1	-4.7618		-	1.30147
Gbx1	1.55213		9430060I03Rik	-2.79276
Pycard	1.12944		Scx	-1.09631
Gm43389	1.31558		A930001C03Rik	-1.54534
Gm42728	-3.29021		Alox12	-2.08834
Gm14308	-4.42075		Gm9247	1.07713
Gm37123	-1.31541		Timp2	-1.19427
Gm45698	-1.9214		Gm37953	-2.87342
Gm20379	-4.7915		Mir130b	4.85234
A730063M14Rik	-1.56408		9530046B11Rik	-1.50588
-	-1.02499		Opn1sw	4.73225
Gm31805	3.69674		Chst7	1.04552
Rasl10b	-4.82933		-	-1.57448
Vamp8	-1.3207		-	-1.49632
Tent5b	1.43594		Gm36435	-4.6667
Serinc5	-1.11349		Adcy4	4.76615
Gm45188	1.10093		Baiap2l2	1.49243
Gpr151	1.71707		Gm49030	2.1417
Rpl7a-ps5	1.0342		Gnat3	2.90895
P2rx2	2.42161		Gm13547	-1.83432
Gpr34	-1.39124		Gm44037	-1.02354
Gm33699	-1.45467		Hoxaas2	-1.04563
Nsg1	3.63919		Gm42424	-4.63208
Gm43684	1.06187		Gm44941	-1.72011
Zfp541	-1.45062		Slc13a1	2.58527
Lhfpl5	1.60966		-	-4.68296
Gm23553	-3.69248		2310034G01Rik	-1.2551
-	-2.39812		Gm44559	-4.85189
Gm11703	-1.25553		Gm42515	4.8773
Pcdhgc4	2.515		Gpr151	2.1435
Rsph1	-1.00705		Gm44087	-4.6538
Gm37811	-4.68856		Gm38431	-2.89247
Gm23887	-4.40983		Rhpn1	-4.79873
Gm26789	-1.10129		Trim30d	1.65487
Tead2	1.02195		Nrap	-2.17521
Gm42869	-1.47141		-	-4.39729
Slc2a4	-3.6443		Gm37311	-3.22154
Apold1	-4.15188		4833422M21Rik	-4.54328
D630023F18Rik	-1.11968		Gm12178	-1.43435
Gm38080	4.68009		Gm10277	-3.63263
Gm43215	-4.62032		5033417F24Rik	-1.69666
Apol8	2.7369		Ttyh1	-1.43216
4930447M23Rik	-2.26773		Bcas3os1	-4.53294
Bmp8a	4.62913		Gm7889	1.17497
Gm12791	1.08481		Fgf2os	-2.52815
Gm45847	4.60033		Gm23910	4.14744
-	-1.6023		Gm45805	4.03236
Gm18890	-3.63805		Gm28988	-1.64064
Gm16315	1.42091		Ptgs2os	-2.6763
Gm49208	4.65756		Gm43581	1.57986
Gm37728	3.00574		Ak3l2-ps	1.44168
Gpx3	1.67882		Gm9790	1.05395
Gm14472	-2.7364		Gm14022	-1.69827
-	-1.47944		4930563E22Rik	-1.04617
Fbxl22	1.05507		Smyd1	2.08844
-	-2.0202		Fbxo43	-4.70569
Gm10029	-1.05866		Gm42462	1.39197
Hoxb13	-1.91193		Btnl2	-3.49988
Gm35066	-3.00371		Gm9182	1.18882
Gm38062	-4.81777		Gm26935	-1.18314
Zswim5	-2.78008		A930030B08Rik	3.48992
Gm25788	-2.34573		Gm12791	1.01103
A930002H24Rik	-3.57269		Gm40466	4.79289
Il17rb	2.26225		Olfr921	-1.82173
A830082K12Rik	-4.85778		Gm16731	3.0955
1810009A15Rik	-2.12414		Abhd18	1.01656
Gm37152	1.91947		Gm19337	3.01748
F2	4.03517		Cttn	-2.88102
Lrrc75aos2	2.4635		Gm22431	-4.43165
Emilin1	1.19331		Gm9064	4.55427
Gm3744	3.57595		Gm29761	4.55427
Gm6607	4.52535		Slc36a3os	-3.50214
Gm14416	-4.01085		Fgl2	2.02874
Gm47580	-1.93209		Gckr	3.05877
Cib2	-1.38048		Vezf1	1.35755
-	3.98499		Gm45872	3.97274
Ushbp1	-4.54314		1700110C19Rik	-1.09868
Gm15190	-1.70301		Gm28989	-2.23582
Smpd3	2.66977		Ptpru	-1.01741
Gm16044	3.14288		Gm17705	-1.46233
-	1.47796		Lancl3	4.54428
Gm47230	2.69408		Gm14320	-1.25882
Gm36298	-1.08723		Slc2a4	-1.18446
Mir7-1	-1.12771		Brsk1	-1.3804
-	-1.29965		Tldc2	-2.99407
Gm37776	-1.78858		Gm42504	-4.41442
-	4.80507		Gm14415	-3.85549
Ttc23l	4.53325		Gm34921	4.66017
Gm43329	-1.88089		C1rl	1.35427
1700022H01Rik	4.50389		Gm14100	4.66905
Gm15719	4.53167		Gm41541	-3.87417
Glis1	1.38697		Gm49227	2.20248
Olfr922	-4.7145		Gm19045	-2.12793
Gm38218	4.46918		Gm24944	2.94885
Cecr2	3.59199		Bvht	-1.38469
D930036K23Rik	2.9784		Gm42509	-1.5666
Tmem240	-1.50581		Ppef2	3.39487
Gm4742	-1.75864		Pcmt1	-4.59079
Lama4	3.04852		Trim17	-1.95245
AA986860	2.01757		Slc25a32	2.61087
Gm35692	-2.47513		4933405L10Rik	-4.58593
Gm8731	4.46488		Hdac7	-4.58593
Gm4788	-2.78707		Gm42507	4.09994
Vmn1r4	-4.74588		Eaf2	-2.3062
Gm14022	3.95404		Patj	-1.92614
Gm48735	2.09269		Scml4	-1.25875
Gm39318	1.02105		Gm26803	4.63102
Gm46419	4.66804		Fam149a	-1.52814
Gm15489	-1.57912		Efhd1	-2.06956
Myc	1.06808		P2rx1	-2.80901
Lilra6	-2.68131		Dipk1b	-1.32432
BC147527	-4.50276		Lrrc4	-1.02631
Gm15749	-2.88812		Gm5466	1.02692
Gm2986	2.12196		Neil2	-4.32271
Gm11462	-4.66383		Gm28095	4.65079
Gm4275	3.34408		Sncaip	-4.54268
Lrrc34	3.52665		4930549G23Rik	-1.02879
Gm45206	1.61881		Fam170b	-4.34104
Gm16174	-3.8866		Gm13071	-1.20324
Gm38067	1.08686		Mapk13	-2.14615
6430550D23Rik	1.04304		Lrrc17	1.06189
Gm3362	-1.58471		Abca8a	4.38675
Smim5	1.26291		Gm23966	2.61419
Il17f	4.62932		Rnf151	-2.66062
Gm11814	-1.08114		A730085K08Rik	3.66591
Gm46209	-3.36671		Gm44172	-4.32835
Platr27	-3.40536		Dnah2	-2.12373
Gm17300	-1.20719		Gm24362	-4.31706
Pcsk9	4.41364		Galnt16	-4.31706
Wdr27	-2.24026		Klra3	4.40445
Plekhg1	1.11664		Gm22442	-2.82828
Kcnip1	-4.45909		Gm11537	-1.60447
Gm44045	4.43872		Gm43332	-1.48304
Atp8b3	2.76852		4833427F10Rik	-2.96789
4930518I15Rik	-1.09022		Gm10015	-4.35868
Gm48585	4.44298		1700065D16Rik	3.36649
Gm9523	1.09979		Stmn3	-3.75495
Cabyr	2.37373		Gm36279	-1.35003
Gm44144	-3.30633		Gm9785	-1.64566
BB014433	4.60156		Gm37651	-4.29845
5930420M18Rik	1.32123		Gm37931	-4.33553
Abhd18	2.13978		Hsf4	-2.03362
Arvcf	-2.44328		Gm45412	-3.99833
Mir130b	2.10224		5430437J10Rik	1.09507
Sync	2.41512		Gm20405	1.82834
-	-4.40867		Mmp9	-3.7644
Pigz	1.75793		Gm38346	-1.11569
Clcn1	2.56498		Gm38009	2.37341
Cyp17a1	4.45783		Ccdc9b	-1.57418
Gm10366	2.56993		Gm43231	-2.13165
Gm26971	3.33668		Gm50344	-4.29189
-	-1.49936		Gm19065	4.81064
Tnnt3	2.08203		Tmem150a	2.23406
Gm16107	-4.57712		Gm10988	3.30302
Ankrd35	3.27403		Fendrr	-1.99678
-	-1.4619		Gm45206	-1.90364
-	-3.8127		Gm12102	-3.81817
Gm42638	4.35513		Mir7669	-3.28752
Gm12749	-1.07083		Gm43058	-1.53496
Gm38380	2.13258		Pcdhgc5	-1.40234
Rab6b	3.44053		Gm26102	3.22024
-	1.15724		Hspa1b	-1.23627
Tnfsf13	-1.66226		Gm14197	-4.27939
Gm22474	-4.66051		D930028M14Rik	-1.07828
Gm50464	-1.19897		-	4.76513
Myo5c	-2.36251		D730044K07Rik	-3.23152
Pstpip2	-1.982		2900072N19Rik	-1.539
Marchf1	1.06403		Gm29856	-3.88473
Gm10791	-2.62264		Ptgds	-3.27551
Gm41662	3.36912		Hipk4	-1.56061
Zfp976	3.36912		Gm9001	1.11695
H1f8	4.33274		Ulbp1	1.35141
Gm49205	-2.98208		Gm10163	1.14108
Hamp	4.3503		Gm12230	-2.83025
A730089K16Rik	4.3503		Draxin	4.47608
Txnrd2	2.2714		Naip3	1.31409
Slc25a41	4.51557		Aurkc	4.29538
-	-1.11594		4930461C15Rik	4.29538
Rpl21-ps8	2.03957		Gm49299	-4.21484
Tet1	4.51136		4921514A10Rik	-1.23943
Gm45495	1.85727		Rarb	-1.29582
Gm17450	-4.40024		Gm28424	-1.14238
Gapdh-ps16	1.35939		Gm13844	-2.07266
Gm15337	-1.82745		Gm49312	-1.68807
Gm5131	4.30684		Gm37738	1.57191
Tbc1d8	1.00237		Slc9a2	1.99022
2610507I01Rik	-1.4863		Sv2a	1.56277
Gm42559	1.16628		Ptgdr2	-1.67033
Gm35572	4.32926		Mir1198	1.70689
Gm4786	1.15291		Gm23318	-2.20878
Cdhr4	-3.73381		Gm49300	-4.39391
Mybphl	-1.56488		Gm13027	-1.08346
Ppp1r27	2.83541		Gm37762	4.49035
Muc6	1.32067		Gm29154	4.49035
Gm5492	1.16946		A030001D20Rik	-1.14422
Gm10226	-1.0861		Grid2ip	-2.80592
			A430072P03Rik	-4.18169
			Ctf1	-1.05525
			Cldnd2	-4.18477
			Trim55	-1.90254
			Gm49256	-4.22492
			-	-2.83243
			Gm38292	-1.41391
			Gm8227	-2.6439
			Adcy10	-3.15684
			Gm20691	1.90527
			Gm22362	2.3103
			Sphk1	-4.36585
			Gm11788	4.50278
			Gm42807	-1.63264
			Fxyd7	-1.43348
			Gm49286	1.06698
			Gm44214	3.45047
			Mmel1	4.2596
			Gm44153	-4.37563
			-	-3.10958
			Has1	-4.36023
			Gm49197	-4.22731
			-	1.27814
			Gm45746	-2.86624
			Tnxb	-1.40213
			Gm37411	1.04724
			Tnfrsf17	-3.58681
			Gm44443	-1.95096
			Gm36608	1.59259
			Fzd1	3.17458
			Rtl5	-4.60686
			-	-2.13008
Table showing DEGs in RAW264.7 cells after 6 h and 24 h challenge with phage CK21
