# Supplementary material for: Transcriptomic analysis of phage-mammalian cell interaction reveals diverse phage immunobarcodes
Source: iScience. 2025 Sep 5;28(10):113513. doi: 10.1016/j.isci.2025.113513 (PMC12495068; doi:10.1016/j.isci.2025.113513)
Supplement: Table S8. DEGs in RAW264.7 cells treated with LPS for 6 and 24 h, related to Figure 3B [file mmc6.xlsx]

## Sheet: Sheet1
Table S8: DEGs in RAW264.7 cells treated with LPS for 6 and 24 h, related to Figure 3B
6 h			24 h
gene_name	log2FoldChange		gene_name	log2FoldChange
mt-Rnr2	1.3364		B230312C02Rik	-1.31755
Fosb	-2.69799		Tmem38b	-1.0173
-	-1.11344		Oasl2	1.16075
Snhg4	-1.37245		Ndrg4	-1.37633
Snhg6	-1.17731		Gfod1	-1.26296
-	-1.03384		Fam13c	-1.18411
-	-1.02277		-	-1.10317
Gm47015	-1.07421		-	-1.51595
Chrna2	2.89783		Agmo	-1.39993
Rhob	-1.42197		Sdc3	1.26466
Mir17hg	-1.1255		Slc16a12	-1.28589
Socs3	1.17945		Kbtbd11	-1.60856
Snhg20	-1.1023		Olfr933	-1.25466
Snhg12	-1.40411		Fxyd2	-1.64164
-	-1.64795		Gas6	-1.58144
-	-1.36092		Car2	-1.39677
-	-1.41404		-	1.71263
Olfr933	-1.10617		Gm43800	-2.08627
Klf2	-1.42495		Zbp1	1.97419
Dancr	-1.35491		Slc6a12	-1.26894
Samd11	1.41309		Mx1	2.27541
Gm7967	-1.27081		Slco4a1	-2.02692
Fndc8	2.51577		-	-1.39738
Cox17	-1.35076		2210408F21Rik	-1.39859
Ptp4a1	-2.98996		-	-1.2187
-	1.79622		Itga4	-1.31723
Snhg8	-1.03707		-	-1.23456
Uqcrc1	1.27214		Gm21781	-1.16331
Klf11	-1.15985		-	-1.13489
-	-2.73488		Fos	1.0648
-	1.58071		Apol9b	1.33145
6720427I07Rik	-1.22518		Lvrn	-2.34686
Zfp773	-1.00464		-	-1.13915
A230103J11Rik	-2.09098		-	-1.15604
Gm30794	-6.14319		Isg20	1.0198
Traf5	-2.81899		Htr1b	-1.13298
Atp6v1c1	-3.02173		2810030D12Rik	-3.02958
Gm16091	-1.42751		Ranbp3l	-8.55333
Gm37488	-1.58722		Il7r	1.13146
Rab15	-1.33087		D430036J16Rik	-1.1744
Gm10269	-1.09217		-	-1.50955
Rskr	1.8787		Cldn11	-1.28654
Gm37123	-1.71978		Tbc1d30	-2.26667
Arhgef26	2.31356		Gm20045	-1.12275
Gm23136	-1.10396		D730003I15Rik	-1.05447
Gm44545	2.20966		Jam2	-1.24826
2900076A07Rik	-1.37546		Frat2	-1.56604
Ocstamp	1.31945		-	-1.35561
Snora31	-1.03813		Mir133a-2	-1.29599
Gm48358	-1.12898		Tert	-1.21234
Gm9824	1.25747		Cd69	1.07567
Scel	-1.03837		Arrdc4	1.10566
Gm17875	4.00185		-	-1.44049
9330162G02Rik	-1.21482		Ifit3	1.122
Klc3	1.66565		Eqtn	-1.75704
Snora57	-2.04916		Gm27003	-1.60736
1700006J14Rik	-1.32523		Rab15	-1.92115
-	-1.59167		Rnase6	1.17175
Actl7a	5.42678		Rbpms	-1.38141
9930017N22Rik	-1.0234		Gm6013	-1.22438
-	1.00774		Gfi1	-2.84496
Enpp6	5.46603		B930059L03Rik	-1.38909
Igf1	1.18198		Chst7	1.66365
Snord83b	-1.18423		Gm13270	-1.8037
Gm22270	-1.46843		Ambp	-3.41966
Dynlt1a	-1.16661		Gm48135	-2.13632
Gm37694	-1.24517		Camk2a	-1.14116
H2-K2	-1.18423		Gm30238	-1.05451
Aebp1	5.37917		9130008F23Rik	-1.27199
Gm23201	-1.42255		Apod	2.25718
C130023A14Rik	-1.63931		-	-1.05952
Gm45493	-1.5459		Scel	-1.24589
Gm17300	-1.88399		Ggnbp1	-1.04075
Gm46447	3.00746		Gm38057	-1.0517
Gm38057	-1.17593		1300014J16Rik	-1.86126
Gm23205	-5.27418		Mmp12	2.13349
Gm43360	-1.50078		Gm9001	1.68828
Gm19719	-1.39979		Gbp2b	1.43743
-	-2.72751		Gm13091	-1.5634
Gm2962	-2.00088		Adm	2.84097
P2rx2	2.74573		Rbpjl	-3.55768
Gm43800	-1.06562		Il6	1.20868
1700060J05Rik	-1.61712		Olfr433	1.73503
Cd5	1.94812		A730091E23Rik	-2.21268
Gm29488	-3.17416		Gm43338	-4.61821
H1f3	-1.71509		D630033A02Rik	-1.43494
Gm28229	1.10489		Gm16310	-1.14746
Phlda1	1.00001		2700069I18Rik	-1.1814
Rnu73b	-1.17693		Ifi208	1.26639
Myc	1.3385		AA386476	-1.35348
Gm44126	-1.01219		H2-Q7	1.03442
Gm9320	-1.96447		Myom1	-1.10972
Gm15533	5.30979		Gm14137	-1.21892
Id1	1.37906		2510017J16Rik	-1.51731
Gm37261	-1.0656		Rnf181	1.29476
Zfp973	-1.53626		Snrnp40	-2.45187
Gm43585	-2.02866		Ldhd	-5.50708
Gm17638	-1.37088		Apc2	-1.80887
-	-1.26379		Stpg1	-2.93518
Ranbp3l	-1.8991		Phtf1os	-1.62186
Itga2	5.11077		Adam33	-4.91755
Gm10029	-1.29807		Cd24a	1.08183
Gm47879	-1.96226		Slc6a4	-1.37437
Magi3	1.00313		Gm48505	-2.17835
Rrh	2.53511		Gm44941	-2.18106
D830039M14Rik	-1.77254		Mir1a-1	-1.45844
Clec4n	-1.07385		Pde6a	-3.03698
Scml4	-1.99248		-	-2.17126
Gm15152	-5.01071		Mturn	-1.28029
Gm15834	-1.02714		Pcdha3	-5.28488
-	2.67197		Mat2a	-1.1436
Pmepa1	1.31375		Kcnn3	-5.30443
Itga6	1.17804		Cd36	1.62881
Gm26789	-1.45118		Csmd2	-3.33499
Zfp36l3	-1.55261		Gm44949	-1.19387
Gm14794	1.46032		Asb10	-1.05932
Snx22	-2.14407		Gm26813	4.1401
4930565N06Rik	-1.043		Hm629797	-5.18263
Gm11457	-2.07015		Ccdc74a	-1.45452
-	1.35568		Nfya	1.05545
Serpinb1a	2.00425		Gm40477	2.49778
Rarb	-1.42009		Alox12	-3.18639
-	-2.64399		Ptgds	-5.18448
Gm17816	-1.18586		Rarb	-2.06256
Gm22667	4.95276		Cryzl2	-5.12694
Gm22200	-1.87726		A930001C03Rik	-1.43243
Lvrn	-1.24921		Spatc1	-2.11096
Ppp1r2-ps4	1.05578		-	-1.09625
F630042J09Rik	4.9654		Serpinb9b	1.01955
Syt6	3.14759		Fat3	1.68852
Gm7420	-4.31983		Myo1h	-1.12609
Gm37642	-2.49651		Efcab7	2.82697
Slc5a11	3.07793		Gm6225	-1.20378
4732491K20Rik	-1.0984		Gm23201	-3.20066
Gm10305	-5.18248		Lcn2	-1.65597
Gpr62	-3.80979		Myc	1.38937
Gm37285	-1.08023		Slc9a3r2	-1.09243
Zfp976	3.8494		Gm16209	-1.74414
Ubap1l	1.11357		Gm14411	-4.54929
Gnpnat1	-1.27296		Scml4	-1.82234
B230217J21Rik	-4.87197		Hmgn3	1.97032
Ccdc78	1.04237		Gm37844	-1.16542
Ccdc39	-1.00543		Gm48569	5.11154
Gm10226	-1.38102		Gm49376	1.11319
-	-4.78736		Fgf2os	-3.29048
Gm2260	2.46845		Gm11716	-1.68246
B930059L03Rik	-1.78096		Gm14472	-3.4528
AC150312.1	3.8068		Gm12984	-4.97005
-	1.15097		A230009B12Rik	-5.00844
Tulp2	-1.81978		9130227L01Rik	-1.07137
Dcst1	1.40062		Elovl4	4.0181
Wwc1	-1.2412		9530003O04Rik	-1.87091
Gm40614	4.32633		Gm20681	-1.40443
1810009A15Rik	-2.53429		Gm45237	-2.31604
Gm13015	4.79375		-	3.64062
Rapgefl1	-1.7369		Fn3k	-1.2517
Gm3362	-1.85324		Nos2	-2.62464
Gm37052	-4.76773		BB014433	-3.8981
Gm42141	2.00437		Gm45212	-2.12017
Nexn	1.8609		A3galt2	2.86797
Gm43684	1.1834		Gm4798	1.37751
Gm16618	1.47875		Gm19935	4.93952
5430400D12Rik	-4.82473		Gm48734	4.93952
Noxo1	1.27524		Abca9	-1.73725
Tbc1d8	1.15112		Hoxaas2	-1.05343
Gm23639	-1.38092		4930596I21Rik	3.06315
Tmod1	1.15554		Gm27209	3.20532
Gm48735	2.18213		-	-5.88334
Mir155hg	-2.09718		Gm2065	4.89178
Gm48865	-1.53962		Gm37120	1.43575
Gm44104	-3.7509		Gm38403	-1.44995
Gm5457	-1.90304		Syt3	-1.85678
Gm48048	-2.37365		Rorc	-4.81213
Gm4631	-4.58745		Patj	-2.68439
Gm6607	4.75734		Gm50027	-4.92767
Gm27898	-2.21673		Gm43267	-2.99376
H1f5	-1.66881		Pcdhgc5	-1.94017
Gm15445	-2.13823		6530413G14Rik	-4.83493
Gm43658	-2.88517		Gm18445	1.95851
5730414N17Rik	4.67547		Comp	-1.39247
Gm13572	-4.97891		Gm12971	4.36482
Gm9402	4.62366		C1rl	1.59288
Gm9242	-2.26178		-	1.20823
Gm43421	-4.72179		Timp2	-1.40306
2810454H06Rik	-3.13621		Elovl3	-1.27235
Gm47159	3.64412		Gm27353	-3.72924
Gm26621	-1.62898		-	-2.06226
2310040G07Rik	-1.42726		Traf5	-2.24293
Gm15998	-4.67731		Gm650	-4.77998
Gm19045	-3.62681		Gm28424	-1.53621
Gm48210	-1.61758		Gm37584	-1.35263
Gm37199	-1.2028		Gm9790	1.11945
4930540M05Rik	4.99898		Cfap73	4.29702
Tnfsf13	-2.41824		Mgam	-1.25719
Il17c	2.16546		Gm25580	2.50705
Gpr35	1.25347		Gm44985	-2.54067
Slc24a1	2.2565		Gm15602	-2.72277
Gm18890	-3.63611		-	2.66171
Gm11007	-1.94275		Trim30d	1.70556
Gm36955	-4.58669		Gm28095	4.78323
Gm33460	-1.99011		Trim55	-2.78345
Gm12749	-1.24892		Gm26628	-1.02816
Dzank1	-2.64008		Aldob	-4.95088
-	-1.24444		Lif	4.72822
Hsf4	3.62562		Gm9569	4.72143
Gm30091	-4.66239		Gm43442	-1.34035
Desi2	1.03484		Ksr1	-1.87377
Cort	-1.24579		Gm47792	4.7044
AI661453	1.21263		Gm17705	-1.69408
4921515L22Rik	-1.78738		Slc2a4	-1.27193
Cacnb3	3.6674		Gm45001	-1.05697
Gm38062	-4.81305		Gm30873	4.75554
1600023N17Rik	-4.5511		Gm9742	-2.23837
-	-1.89859		Atp6v1c2	-4.1794
Gm37541	4.76835		Nme9	-4.62209
Slc17a7	1.60888		5430437J10Rik	1.18391
Gm50020	4.90257		Iqsec3	-2.86059
Gm43581	-1.20165		Gm15983	-2.18203
Gm17082	-1.18857		Gm28988	-1.76646
A830082K12Rik	-4.8539		Rgs16	-1.12563
Gm34678	-1.57544		Gm42735	-1.50786
Ucp3	4.7735		9930024M15Rik	-1.13525
Gm15759	-4.58733		Kmo	-1.25901
Snord65	-2.16798		Gm37274	-1.26909
Gm45094	-1.38831		9530056K15Rik	-1.08141
B3gnt6	-3.47581		Stab2	-4.09366
Map3k19	-4.22563		Abhd15	-1.32218
Itga11	-4.56067		Cnksr3	1.06817
Fbxl22	1.02229		Gm43332	-1.61407
Gm12867	1.04815		Arnt2	1.6002
Gm5605	-1.52814		Krt222	-3.23894
Tmem88	-4.48334		Gm42507	4.15929
Gm33524	-1.37432		Arhgef9	-1.7714
Gm12791	1.09671		Gm12472	4.64646
Hist1h4n	-2.88553		Gm826	1.888
Gm15518	-4.73919		Gm17137	1.43529
Esyt3	2.13282		Gm12655	1.15275
Gm37776	-1.9478		Slc52a3	-1.05456
F420014N23Rik	-1.10213		Gm37642	-3.53143
Gm8234	3.88378		Gm10766	-3.19365
Gm4786	1.02702		Gm43081	-1.71402
-	-1.05712		Gm14320	-1.55
Nfe2	1.82146		Fbxo43	-4.77429
Olfr922	-4.70827		Gm13237	3.25693
Gm24646	4.50089		Efna3	-4.57442
-	2.73684		Mroh8	-1.10717
2610017A05Rik	-1.60358		Gm16618	1.86709
4930518I15Rik	-1.08385		-	3.90305
Gm17430	-3.43097		Gm19569	2.00008
-	-2.69921		Gm13071	-1.37456
AY512931	4.72656		Cpt1c	-1.0532
Cmbl	1.39735		Scarf1	-1.03395
Gm22728	-2.47999		Clstn3	-1.1705
Pde3b	4.72877		Gm50079	-4.49148
Gm43661	-1.20871		Col23a1	-4.48869
Gm37902	-1.48145		Hspa1b	-1.44553
D330023K18Rik	-1.23775		Kndc1	-2.81398
Gm3081	-2.82645		Gm10961	-2.63158
Gm37790	2.96131		Gm25008	-4.49442
Smpd3	2.6385		Mir130b	4.51259
Rsph4a	3.72568		Gm42717	-1.19673
Akap6	1.43349		4930431P03Rik	-4.53917
Awat2	-1.37725		Gm45342	-1.23515
Gm50464	-1.2309		Gm10827	-1.72142
4930550C14Rik	1.40496		Gm46440	1.61913
Ambp	-1.09803		Gm37820	-2.87385
Gm6225	-1.76915		Gm37783	-2.06292
Gm10563	-2.12898		Gm45363	3.4381
Gm47586	1.49586		Cyp4f40	4.76353
Gm12047	-4.63255		-	1.1534
C2cd4c	-2.78537		-	-2.22634
Gm12250	2.02036		Itgb3bp	1.17023
Gm20518	-3.79513		Gm17258	4.48087
Fhad1	1.3218		Gm14029	-2.45504
Gm37829	-1.42591		Gm37186	-1.85041
Gm43484	-2.79875		Scx	-1.0202
Gm44265	-4.37216		Gm44913	-4.65435
H1f4	-1.81739		Gm47558	-2.93079
1700028E10Rik	1.53369		Etl4	-1.91512
Gm44706	-1.5293		Cpa2	2.07183
Gm37900	2.16223		Gm38832	1.57922
Atxn7l1os2	-1.23889		Gm49870	-1.68938
Gm10359	-1.39738		Gm15928	-2.46961
Pak6	2.85465		Gm44065	4.49688
Gm47666	-1.37511		Gm48349	-2.14435
Gm16107	-4.57111		Gm47874	4.12823
Gm13524	-3.23676		Gm49327	1.255
Lama5	2.3095		Lrrc66	-4.47399
Gm43511	-1.51879		Tmem63c	4.65453
Gm47801	-4.42282		Adcy4	4.6644
-	1.09262		Tmem240	-1.04178
Gm5780	2.93561		-	-2.03808
Gm37510	-4.34599		Tek	-1.68631
Gm9003	4.32531		-	4.74061
Gm37868	-3.79868		Amdhd1	-2.68241
Camsap3	3.82923		A730071L15Rik	-4.40934
6030445D17Rik	-1.7813		Gm18258	-4.39725
Gm14541	-3.20506		Mir6991	4.64345
Gm37584	-1.85901		Gm47159	4.64345
Gm23793	-4.58414		Gm43984	1.82808
Fam177a2	1.29203		Tmem204	1.14884
Gm48646	-1.62066		Gm44172	-4.39706
Gm23301	-1.04865		Gm49405	-1.41829
Gm25117	-1.46201		Gm44013	3.03276
H2bc9	1.55086		Gm8539	1.48818
Gm45223	-1.04549		Ttyh1	-1.42713
Gm20468	-2.45183		Mir155hg	-1.35836
Gm47580	-1.65292		Gm25259	4.60994
Gm45534	-1.92528		Gm48809	-3.91975
2900060B14Rik	4.34339		Adamts7	-2.30772
Ecm2	-1.34908		-	-3.87262
Spata5l1	1.34255		Ddn	-4.61472
Gm23887	-3.50741		Gm45710	-3.8414
Gm44735	-3.39559		Rxfp4	3.84754
S100a14	-4.53046		Gpr4	-1.09884
Il17re	-4.29611		Paqr6	-4.57369
Gm48771	-2.32325		Gm11525	4.59856
Gm17052	-3.19837		Ccdc183	-1.1838
Gm8899	-1.99432		Gm43058	-1.61728
Gm42941	-1.28263		Gckr	3.03226
Gm15965	-3.52443		Gm4824	1.11639
-	-4.02678		Csrp2	-1.63333
Gm13844	-2.85945		Tdrd9	-2.99508
1700028K03Rik	-3.38499		Fam3b	2.91715
Gm18300	-3.43546		G430049J08Rik	-4.09987
Gm7889	1.06316		Gm38062	-3.32514
Gm15644	4.25919		Gm43636	4.37843
Gm42486	2.74426		Ntn3	-1.40144
Tmem240	-1.48357		9630014M24Rik	1.57526
Gm47826	1.10093		Gm23711	-3.11464
Gm43372	4.28692		Gm47439	-2.75217
-	3.68747		Gm16315	-1.78426
Fancd2os	2.06246		Gm13610	3.88504
Gm16523	-3.29495		Hdc	1.33082
Gm13963	-1.26741		Foxd2	-1.30697
Galnt9	-4.26761		Gm43951	-1.22746
Ece2	-4.50143		Hnf1a	-1.50319
A930016O22Rik	-1.22936		Trim30b	1.15947
Lag3	3.67618		Lgi4	-1.58355
			Gm12592	-1.11187
			Tmem150a	-4.39131
			Smyd1	1.95303
			Gm47582	-4.55978
			Rell2	-1.58188
			Gm7678	-1.29983
			Gm37475	-1.91157
			Nr4a3	1.9969
			Gm37558	1.9361
			Gm10555	4.39145
			Adgb	-1.52318
			Gm14846	1.30779
			Gm42509	-1.53912
			Gm41561	-3.74882
			Gm48332	4.55188
			Ptpn14	1.12841
			Gramd2	-2.65765
			Fcrl5	-2.21133
			-	1.91173
			Gm46194	1.7584
			Rpl13-ps5	-1.47215
			Gm18935	-1.47261
			Gm14902	1.37592
			Gm49299	-4.2832
			Vmn1r-ps145	4.51325
			Gm25604	-2.2505
			Gm45434	4.53752
			Gm49300	-4.46169
			St8sia1	-4.29298
			A430072P03Rik	-4.24999
			Gm6238	4.52118
			Gm19276	-3.34791
			Gm13844	-1.90338
			Slamf7	1.76618
			Gm31019	1.09627
			Gm14719	-1.21511
			Sphk1	-4.43442
			1010001B22Rik	-4.44045
			Gipc3	-4.44045
			Ccr4	-3.25583
			Gnao1	-4.30629
			Acmsd	-4.28315
			-	-3.5341
			Gm44153	-4.44347
			Gm45493	-1.03142
			4632411P08Rik	1.97863
			Atp6v1b1	-4.42845
			Trim17	-1.74695
			Gm41115	4.25424
			Srsf12	4.447
			Gm13027	-1.14245
			Hsf4	-1.7117
			Gm9725	2.40138
			Kcnip1	-2.50674
			Gm28118	-4.25342
			Gm38297	-2.37532
			Gm25057	-2.17796
			Rtl5	-4.67649
			Fbn1	2.23962
			Filip1	-4.44664
			Gm16211	-2.55226
			Gm29374	-4.44015
			Gm37968	1.18686
			Ccr6	-4.40347
			Gm47818	3.27648
			Gm15261	1.38604
			Gm5602	1.261
			Gm42890	-1.26319
			D630008O14Rik	4.40938
			Hsf3	-2.57128
			P3h2	-4.37843
			Gm4240	1.59102
			Cdk3	1.82791
			Gm49260	-2.23769
			-	4.31153
			Gm9888	3.66948
			Gm43205	1.66635
			Gm48838	1.03223
			Angpt4	-1.51008
Table showing DEGs in RAW264.7 cells after 6 h and 24 h challenge with LPS
